# Supplementary material for: Disturbance–diversity relationships of microbial communities change based on growth substrate
Source: mSystems. 2024 Jan 23;9(2):e00887-23. doi: 10.1128/msystems.00887-23 (PMC10878081; doi:10.1128/msystems.00887-23)
Supplement: Data Set S1 — NCBI accession numbers and metadata of 16S rRNA gene sequencing data generated for this work. [file msystems.00887-23-s0001.xlsx]

## Sheet: attributes
accession	sample_name	organism	host	isolation_source	collection_date	geo_loc_name	lat_lon	ref_biomaterial	rel_to_oxygen	description	treatment	day	replicate	illuminarun
SAMN37113341	1C-A-1	metagenome	Atta colombica	cellulose-enriched refuse dump	2021-04-21	USA: Wisconin	43.07 N 89.40 W		aerobe	16S rRNA gene sequencing of disturbance experiment of cellulose-enriched community, from Atta colombica refuse dump.	cellulose	1	A	run1
SAMN37113342	1C-A-2	metagenome	Atta colombica	cellulose-enriched refuse dump	2021-04-22	USA: Wisconin	43.07 N 89.40 W		aerobe	16S rRNA gene sequencing of disturbance experiment of cellulose-enriched community, from Atta colombica refuse dump.	cellulose	2	A	run1
SAMN37113343	1C-A-3	metagenome	Atta colombica	cellulose-enriched refuse dump	2021-04-23	USA: Wisconin	43.07 N 89.40 W		aerobe	16S rRNA gene sequencing of disturbance experiment of cellulose-enriched community, from Atta colombica refuse dump.	cellulose	3	A	run1
SAMN37113344	1C-A-4	metagenome	Atta colombica	cellulose-enriched refuse dump	2021-04-24	USA: Wisconin	43.07 N 89.40 W		aerobe	16S rRNA gene sequencing of disturbance experiment of cellulose-enriched community, from Atta colombica refuse dump.	cellulose	4	A	run1
SAMN37113345	1C-A-5	metagenome	Atta colombica	cellulose-enriched refuse dump	2021-04-25	USA: Wisconin	43.07 N 89.40 W		aerobe	16S rRNA gene sequencing of disturbance experiment of cellulose-enriched community, from Atta colombica refuse dump.	cellulose	5	A	run1
SAMN37113346	1C-A-6	metagenome	Atta colombica	cellulose-enriched refuse dump	2021-04-26	USA: Wisconin	43.07 N 89.40 W		aerobe	16S rRNA gene sequencing of disturbance experiment of cellulose-enriched community, from Atta colombica refuse dump.	cellulose	6	A	run1
SAMN37113347	1C-A-7	metagenome	Atta colombica	cellulose-enriched refuse dump	2021-04-27	USA: Wisconin	43.07 N 89.40 W		aerobe	16S rRNA gene sequencing of disturbance experiment of cellulose-enriched community, from Atta colombica refuse dump.	cellulose	7	A	run1
SAMN37113348	1C-B-1	metagenome	Atta colombica	cellulose-enriched refuse dump	2021-04-21	USA: Wisconin	43.07 N 89.40 W		aerobe	16S rRNA gene sequencing of disturbance experiment of cellulose-enriched community, from Atta colombica refuse dump.	cellulose	1	B	run1
SAMN37113349	1C-B-2	metagenome	Atta colombica	cellulose-enriched refuse dump	2021-04-22	USA: Wisconin	43.07 N 89.40 W		aerobe	16S rRNA gene sequencing of disturbance experiment of cellulose-enriched community, from Atta colombica refuse dump.	cellulose	2	B	run1
SAMN37113350	1C-B-3	metagenome	Atta colombica	cellulose-enriched refuse dump	2021-04-23	USA: Wisconin	43.07 N 89.40 W		aerobe	16S rRNA gene sequencing of disturbance experiment of cellulose-enriched community, from Atta colombica refuse dump.	cellulose	3	B	run1
SAMN37113351	1C-B-4	metagenome	Atta colombica	cellulose-enriched refuse dump	2021-04-24	USA: Wisconin	43.07 N 89.40 W		aerobe	16S rRNA gene sequencing of disturbance experiment of cellulose-enriched community, from Atta colombica refuse dump.	cellulose	4	B	run1
SAMN37113352	1C-B-5	metagenome	Atta colombica	cellulose-enriched refuse dump	2021-04-25	USA: Wisconin	43.07 N 89.40 W		aerobe	16S rRNA gene sequencing of disturbance experiment of cellulose-enriched community, from Atta colombica refuse dump.	cellulose	5	B	run1
SAMN37113353	1C-B-6	metagenome	Atta colombica	cellulose-enriched refuse dump	2021-04-26	USA: Wisconin	43.07 N 89.40 W		aerobe	16S rRNA gene sequencing of disturbance experiment of cellulose-enriched community, from Atta colombica refuse dump.	cellulose	6	B	run1
SAMN37113354	1C-B-7	metagenome	Atta colombica	cellulose-enriched refuse dump	2021-04-27	USA: Wisconin	43.07 N 89.40 W		aerobe	16S rRNA gene sequencing of disturbance experiment of cellulose-enriched community, from Atta colombica refuse dump.	cellulose	7	B	run1
SAMN37113355	1C-C-1	metagenome	Atta colombica	cellulose-enriched refuse dump	2021-04-21	USA: Wisconin	43.07 N 89.40 W		aerobe	16S rRNA gene sequencing of disturbance experiment of cellulose-enriched community, from Atta colombica refuse dump.	cellulose	1	C	run1
SAMN37113356	1C-C-2	metagenome	Atta colombica	cellulose-enriched refuse dump	2021-04-22	USA: Wisconin	43.07 N 89.40 W		aerobe	16S rRNA gene sequencing of disturbance experiment of cellulose-enriched community, from Atta colombica refuse dump.	cellulose	2	C	run1
SAMN37113357	1C-C-3	metagenome	Atta colombica	cellulose-enriched refuse dump	2021-04-23	USA: Wisconin	43.07 N 89.40 W		aerobe	16S rRNA gene sequencing of disturbance experiment of cellulose-enriched community, from Atta colombica refuse dump.	cellulose	3	C	run1
SAMN37113358	1C-C-4	metagenome	Atta colombica	cellulose-enriched refuse dump	2021-04-24	USA: Wisconin	43.07 N 89.40 W		aerobe	16S rRNA gene sequencing of disturbance experiment of cellulose-enriched community, from Atta colombica refuse dump.	cellulose	4	C	run1
SAMN37113359	1C-C-5	metagenome	Atta colombica	cellulose-enriched refuse dump	2021-04-25	USA: Wisconin	43.07 N 89.40 W		aerobe	16S rRNA gene sequencing of disturbance experiment of cellulose-enriched community, from Atta colombica refuse dump.	cellulose	5	C	run1
SAMN37113360	1C-C-6	metagenome	Atta colombica	cellulose-enriched refuse dump	2021-04-26	USA: Wisconin	43.07 N 89.40 W		aerobe	16S rRNA gene sequencing of disturbance experiment of cellulose-enriched community, from Atta colombica refuse dump.	cellulose	6	C	run1
SAMN37113361	1C-C-7	metagenome	Atta colombica	cellulose-enriched refuse dump	2021-04-27	USA: Wisconin	43.07 N 89.40 W		aerobe	16S rRNA gene sequencing of disturbance experiment of cellulose-enriched community, from Atta colombica refuse dump.	cellulose	7	C	run1
SAMN37113362	1C-D-1	metagenome	Atta colombica	cellulose-enriched refuse dump	2021-04-21	USA: Wisconin	43.07 N 89.40 W		aerobe	16S rRNA gene sequencing of disturbance experiment of cellulose-enriched community, from Atta colombica refuse dump.	cellulose	1	D	run1
SAMN37113363	1C-D-2	metagenome	Atta colombica	cellulose-enriched refuse dump	2021-04-22	USA: Wisconin	43.07 N 89.40 W		aerobe	16S rRNA gene sequencing of disturbance experiment of cellulose-enriched community, from Atta colombica refuse dump.	cellulose	2	D	run1
SAMN37113364	1C-D-3	metagenome	Atta colombica	cellulose-enriched refuse dump	2021-04-23	USA: Wisconin	43.07 N 89.40 W		aerobe	16S rRNA gene sequencing of disturbance experiment of cellulose-enriched community, from Atta colombica refuse dump.	cellulose	3	D	run1
SAMN37113365	1C-D-4	metagenome	Atta colombica	cellulose-enriched refuse dump	2021-04-24	USA: Wisconin	43.07 N 89.40 W		aerobe	16S rRNA gene sequencing of disturbance experiment of cellulose-enriched community, from Atta colombica refuse dump.	cellulose	4	D	run1
SAMN37113366	1C-D-5	metagenome	Atta colombica	cellulose-enriched refuse dump	2021-04-25	USA: Wisconin	43.07 N 89.40 W		aerobe	16S rRNA gene sequencing of disturbance experiment of cellulose-enriched community, from Atta colombica refuse dump.	cellulose	5	D	run1
SAMN37113367	1C-D-6	metagenome	Atta colombica	cellulose-enriched refuse dump	2021-04-26	USA: Wisconin	43.07 N 89.40 W		aerobe	16S rRNA gene sequencing of disturbance experiment of cellulose-enriched community, from Atta colombica refuse dump.	cellulose	6	D	run1
SAMN37113368	1C-D-7	metagenome	Atta colombica	cellulose-enriched refuse dump	2021-04-27	USA: Wisconin	43.07 N 89.40 W		aerobe	16S rRNA gene sequencing of disturbance experiment of cellulose-enriched community, from Atta colombica refuse dump.	cellulose	7	D	run1
SAMN37113369	1C-E-1	metagenome	Atta colombica	cellulose-enriched refuse dump	2021-04-21	USA: Wisconin	43.07 N 89.40 W		aerobe	16S rRNA gene sequencing of disturbance experiment of cellulose-enriched community, from Atta colombica refuse dump.	cellulose	1	E	run1
SAMN37113370	1C-E-2	metagenome	Atta colombica	cellulose-enriched refuse dump	2021-04-22	USA: Wisconin	43.07 N 89.40 W		aerobe	16S rRNA gene sequencing of disturbance experiment of cellulose-enriched community, from Atta colombica refuse dump.	cellulose	2	E	run1
SAMN37113371	1C-E-3	metagenome	Atta colombica	cellulose-enriched refuse dump	2021-04-23	USA: Wisconin	43.07 N 89.40 W		aerobe	16S rRNA gene sequencing of disturbance experiment of cellulose-enriched community, from Atta colombica refuse dump.	cellulose	3	E	run1
SAMN37113372	1C-E-4	metagenome	Atta colombica	cellulose-enriched refuse dump	2021-04-24	USA: Wisconin	43.07 N 89.40 W		aerobe	16S rRNA gene sequencing of disturbance experiment of cellulose-enriched community, from Atta colombica refuse dump.	cellulose	4	E	run1
SAMN37113373	1C-E-5	metagenome	Atta colombica	cellulose-enriched refuse dump	2021-04-25	USA: Wisconin	43.07 N 89.40 W		aerobe	16S rRNA gene sequencing of disturbance experiment of cellulose-enriched community, from Atta colombica refuse dump.	cellulose	5	E	run1
SAMN37113374	1C-E-6	metagenome	Atta colombica	cellulose-enriched refuse dump	2021-04-26	USA: Wisconin	43.07 N 89.40 W		aerobe	16S rRNA gene sequencing of disturbance experiment of cellulose-enriched community, from Atta colombica refuse dump.	cellulose	6	E	run1
SAMN37113375	1C-E-7	metagenome	Atta colombica	cellulose-enriched refuse dump	2021-04-27	USA: Wisconin	43.07 N 89.40 W		aerobe	16S rRNA gene sequencing of disturbance experiment of cellulose-enriched community, from Atta colombica refuse dump.	cellulose	7	E	run1
SAMN37113376	1G-A-1	metagenome	Atta colombica	cellulose-enriched refuse dump	2021-04-21	USA: Wisconin	43.07 N 89.40 W		aerobe	16S rRNA gene sequencing of disturbance experiment of cellulose-enriched community, from Atta colombica refuse dump.	glucose	1	A	run1
SAMN37113377	1G-A-2	metagenome	Atta colombica	cellulose-enriched refuse dump	2021-04-22	USA: Wisconin	43.07 N 89.40 W		aerobe	16S rRNA gene sequencing of disturbance experiment of cellulose-enriched community, from Atta colombica refuse dump.	glucose	2	A	run1
SAMN37113378	1G-A-3	metagenome	Atta colombica	cellulose-enriched refuse dump	2021-04-23	USA: Wisconin	43.07 N 89.40 W		aerobe	16S rRNA gene sequencing of disturbance experiment of cellulose-enriched community, from Atta colombica refuse dump.	glucose	3	A	run1
SAMN37113379	1G-A-4	metagenome	Atta colombica	cellulose-enriched refuse dump	2021-04-24	USA: Wisconin	43.07 N 89.40 W		aerobe	16S rRNA gene sequencing of disturbance experiment of cellulose-enriched community, from Atta colombica refuse dump.	glucose	4	A	run1
SAMN37113380	1G-A-5	metagenome	Atta colombica	cellulose-enriched refuse dump	2021-04-25	USA: Wisconin	43.07 N 89.40 W		aerobe	16S rRNA gene sequencing of disturbance experiment of cellulose-enriched community, from Atta colombica refuse dump.	glucose	5	A	run1
SAMN37113381	1G-A-6	metagenome	Atta colombica	cellulose-enriched refuse dump	2021-04-26	USA: Wisconin	43.07 N 89.40 W		aerobe	16S rRNA gene sequencing of disturbance experiment of cellulose-enriched community, from Atta colombica refuse dump.	glucose	6	A	run1
SAMN37113382	1G-B-1	metagenome	Atta colombica	cellulose-enriched refuse dump	2021-04-21	USA: Wisconin	43.07 N 89.40 W		aerobe	16S rRNA gene sequencing of disturbance experiment of cellulose-enriched community, from Atta colombica refuse dump.	glucose	1	B	run1
SAMN37113383	1G-B-2	metagenome	Atta colombica	cellulose-enriched refuse dump	2021-04-22	USA: Wisconin	43.07 N 89.40 W		aerobe	16S rRNA gene sequencing of disturbance experiment of cellulose-enriched community, from Atta colombica refuse dump.	glucose	2	B	run1
SAMN37113384	1G-B-3	metagenome	Atta colombica	cellulose-enriched refuse dump	2021-04-23	USA: Wisconin	43.07 N 89.40 W		aerobe	16S rRNA gene sequencing of disturbance experiment of cellulose-enriched community, from Atta colombica refuse dump.	glucose	3	B	run1
SAMN37113385	1G-B-4	metagenome	Atta colombica	cellulose-enriched refuse dump	2021-04-24	USA: Wisconin	43.07 N 89.40 W		aerobe	16S rRNA gene sequencing of disturbance experiment of cellulose-enriched community, from Atta colombica refuse dump.	glucose	4	B	run1
SAMN37113386	1G-B-5	metagenome	Atta colombica	cellulose-enriched refuse dump	2021-04-25	USA: Wisconin	43.07 N 89.40 W		aerobe	16S rRNA gene sequencing of disturbance experiment of cellulose-enriched community, from Atta colombica refuse dump.	glucose	5	B	run1
SAMN37113387	1G-B-6	metagenome	Atta colombica	cellulose-enriched refuse dump	2021-04-26	USA: Wisconin	43.07 N 89.40 W		aerobe	16S rRNA gene sequencing of disturbance experiment of cellulose-enriched community, from Atta colombica refuse dump.	glucose	6	B	run1
SAMN37113388	1G-B-7	metagenome	Atta colombica	cellulose-enriched refuse dump	2021-04-27	USA: Wisconin	43.07 N 89.40 W		aerobe	16S rRNA gene sequencing of disturbance experiment of cellulose-enriched community, from Atta colombica refuse dump.	glucose	7	B	run1
SAMN37113389	1G-C-1	metagenome	Atta colombica	cellulose-enriched refuse dump	2021-04-21	USA: Wisconin	43.07 N 89.40 W		aerobe	16S rRNA gene sequencing of disturbance experiment of cellulose-enriched community, from Atta colombica refuse dump.	glucose	1	C	run1
SAMN37113390	1G-C-2	metagenome	Atta colombica	cellulose-enriched refuse dump	2021-04-22	USA: Wisconin	43.07 N 89.40 W		aerobe	16S rRNA gene sequencing of disturbance experiment of cellulose-enriched community, from Atta colombica refuse dump.	glucose	2	C	run1
SAMN37113391	1G-C-3	metagenome	Atta colombica	cellulose-enriched refuse dump	2021-04-23	USA: Wisconin	43.07 N 89.40 W		aerobe	16S rRNA gene sequencing of disturbance experiment of cellulose-enriched community, from Atta colombica refuse dump.	glucose	3	C	run1
SAMN37113392	1G-C-4	metagenome	Atta colombica	cellulose-enriched refuse dump	2021-04-24	USA: Wisconin	43.07 N 89.40 W		aerobe	16S rRNA gene sequencing of disturbance experiment of cellulose-enriched community, from Atta colombica refuse dump.	glucose	4	C	run1
SAMN37113393	1G-C-5	metagenome	Atta colombica	cellulose-enriched refuse dump	2021-04-25	USA: Wisconin	43.07 N 89.40 W		aerobe	16S rRNA gene sequencing of disturbance experiment of cellulose-enriched community, from Atta colombica refuse dump.	glucose	5	C	run1
SAMN37113394	1G-C-7	metagenome	Atta colombica	cellulose-enriched refuse dump	2021-04-27	USA: Wisconin	43.07 N 89.40 W		aerobe	16S rRNA gene sequencing of disturbance experiment of cellulose-enriched community, from Atta colombica refuse dump.	glucose	7	C	run1
SAMN37113395	1G-D-1	metagenome	Atta colombica	cellulose-enriched refuse dump	2021-04-21	USA: Wisconin	43.07 N 89.40 W		aerobe	16S rRNA gene sequencing of disturbance experiment of cellulose-enriched community, from Atta colombica refuse dump.	glucose	1	D	run1
SAMN37113396	1G-D-2	metagenome	Atta colombica	cellulose-enriched refuse dump	2021-04-22	USA: Wisconin	43.07 N 89.40 W		aerobe	16S rRNA gene sequencing of disturbance experiment of cellulose-enriched community, from Atta colombica refuse dump.	glucose	2	D	run1
SAMN37113397	1G-D-3	metagenome	Atta colombica	cellulose-enriched refuse dump	2021-04-23	USA: Wisconin	43.07 N 89.40 W		aerobe	16S rRNA gene sequencing of disturbance experiment of cellulose-enriched community, from Atta colombica refuse dump.	glucose	3	D	run1
SAMN37113398	1G-D-4	metagenome	Atta colombica	cellulose-enriched refuse dump	2021-04-24	USA: Wisconin	43.07 N 89.40 W		aerobe	16S rRNA gene sequencing of disturbance experiment of cellulose-enriched community, from Atta colombica refuse dump.	glucose	4	D	run1
SAMN37113399	1G-D-5	metagenome	Atta colombica	cellulose-enriched refuse dump	2021-04-25	USA: Wisconin	43.07 N 89.40 W		aerobe	16S rRNA gene sequencing of disturbance experiment of cellulose-enriched community, from Atta colombica refuse dump.	glucose	5	D	run1
SAMN37113400	1G-D-6	metagenome	Atta colombica	cellulose-enriched refuse dump	2021-04-26	USA: Wisconin	43.07 N 89.40 W		aerobe	16S rRNA gene sequencing of disturbance experiment of cellulose-enriched community, from Atta colombica refuse dump.	glucose	6	D	run1
SAMN37113401	1G-D-7	metagenome	Atta colombica	cellulose-enriched refuse dump	2021-04-27	USA: Wisconin	43.07 N 89.40 W		aerobe	16S rRNA gene sequencing of disturbance experiment of cellulose-enriched community, from Atta colombica refuse dump.	glucose	7	D	run1
SAMN37113402	1G-E-1	metagenome	Atta colombica	cellulose-enriched refuse dump	2021-04-21	USA: Wisconin	43.07 N 89.40 W		aerobe	16S rRNA gene sequencing of disturbance experiment of cellulose-enriched community, from Atta colombica refuse dump.	glucose	1	E	run1
SAMN37113403	1G-E-2	metagenome	Atta colombica	cellulose-enriched refuse dump	2021-04-22	USA: Wisconin	43.07 N 89.40 W		aerobe	16S rRNA gene sequencing of disturbance experiment of cellulose-enriched community, from Atta colombica refuse dump.	glucose	2	E	run1
SAMN37113404	1G-E-3	metagenome	Atta colombica	cellulose-enriched refuse dump	2021-04-23	USA: Wisconin	43.07 N 89.40 W		aerobe	16S rRNA gene sequencing of disturbance experiment of cellulose-enriched community, from Atta colombica refuse dump.	glucose	3	E	run1
SAMN37113405	1G-E-4	metagenome	Atta colombica	cellulose-enriched refuse dump	2021-04-24	USA: Wisconin	43.07 N 89.40 W		aerobe	16S rRNA gene sequencing of disturbance experiment of cellulose-enriched community, from Atta colombica refuse dump.	glucose	4	E	run1
SAMN37113406	1G-E-5	metagenome	Atta colombica	cellulose-enriched refuse dump	2021-04-25	USA: Wisconin	43.07 N 89.40 W		aerobe	16S rRNA gene sequencing of disturbance experiment of cellulose-enriched community, from Atta colombica refuse dump.	glucose	5	E	run1
SAMN37113407	1G-E-6	metagenome	Atta colombica	cellulose-enriched refuse dump	2021-04-26	USA: Wisconin	43.07 N 89.40 W		aerobe	16S rRNA gene sequencing of disturbance experiment of cellulose-enriched community, from Atta colombica refuse dump.	glucose	6	E	run1
SAMN37113408	1G-E-7	metagenome	Atta colombica	cellulose-enriched refuse dump	2021-04-27	USA: Wisconin	43.07 N 89.40 W		aerobe	16S rRNA gene sequencing of disturbance experiment of cellulose-enriched community, from Atta colombica refuse dump.	glucose	7	E	run1
SAMN37113409	2C-A-1	metagenome	Atta colombica	cellulose-enriched refuse dump	2021-05-02	USA: Wisconin	43.07 N 89.40 W		aerobe	16S rRNA gene sequencing of disturbance experiment of cellulose-enriched community, from Atta colombica refuse dump.	cellulose	1	A	run1
SAMN37113410	2C-A-2	metagenome	Atta colombica	cellulose-enriched refuse dump	2021-05-03	USA: Wisconin	43.07 N 89.40 W		aerobe	16S rRNA gene sequencing of disturbance experiment of cellulose-enriched community, from Atta colombica refuse dump.	cellulose	2	A	run1
SAMN37113411	2C-A-3	metagenome	Atta colombica	cellulose-enriched refuse dump	2021-05-04	USA: Wisconin	43.07 N 89.40 W		aerobe	16S rRNA gene sequencing of disturbance experiment of cellulose-enriched community, from Atta colombica refuse dump.	cellulose	3	A	run1
SAMN37113412	2C-B-1	metagenome	Atta colombica	cellulose-enriched refuse dump	2021-05-02	USA: Wisconin	43.07 N 89.40 W		aerobe	16S rRNA gene sequencing of disturbance experiment of cellulose-enriched community, from Atta colombica refuse dump.	cellulose	1	B	run1
SAMN37113413	2C-B-2	metagenome	Atta colombica	cellulose-enriched refuse dump	2021-05-03	USA: Wisconin	43.07 N 89.40 W		aerobe	16S rRNA gene sequencing of disturbance experiment of cellulose-enriched community, from Atta colombica refuse dump.	cellulose	2	B	run1
SAMN37113414	2C-B-3	metagenome	Atta colombica	cellulose-enriched refuse dump	2021-05-04	USA: Wisconin	43.07 N 89.40 W		aerobe	16S rRNA gene sequencing of disturbance experiment of cellulose-enriched community, from Atta colombica refuse dump.	cellulose	3	B	run1
SAMN37113415	2C-C-1	metagenome	Atta colombica	cellulose-enriched refuse dump	2021-05-02	USA: Wisconin	43.07 N 89.40 W		aerobe	16S rRNA gene sequencing of disturbance experiment of cellulose-enriched community, from Atta colombica refuse dump.	cellulose	1	C	run1
SAMN37113416	2C-C-2	metagenome	Atta colombica	cellulose-enriched refuse dump	2021-05-03	USA: Wisconin	43.07 N 89.40 W		aerobe	16S rRNA gene sequencing of disturbance experiment of cellulose-enriched community, from Atta colombica refuse dump.	cellulose	2	C	run1
SAMN37113417	2C-C-3	metagenome	Atta colombica	cellulose-enriched refuse dump	2021-05-04	USA: Wisconin	43.07 N 89.40 W		aerobe	16S rRNA gene sequencing of disturbance experiment of cellulose-enriched community, from Atta colombica refuse dump.	cellulose	3	C	run1
SAMN37113418	2C-D-1	metagenome	Atta colombica	cellulose-enriched refuse dump	2021-05-02	USA: Wisconin	43.07 N 89.40 W		aerobe	16S rRNA gene sequencing of disturbance experiment of cellulose-enriched community, from Atta colombica refuse dump.	cellulose	1	D	run1
SAMN37113419	2C-D-2	metagenome	Atta colombica	cellulose-enriched refuse dump	2021-05-03	USA: Wisconin	43.07 N 89.40 W		aerobe	16S rRNA gene sequencing of disturbance experiment of cellulose-enriched community, from Atta colombica refuse dump.	cellulose	2	D	run1
SAMN37113420	2C-D-3	metagenome	Atta colombica	cellulose-enriched refuse dump	2021-05-04	USA: Wisconin	43.07 N 89.40 W		aerobe	16S rRNA gene sequencing of disturbance experiment of cellulose-enriched community, from Atta colombica refuse dump.	cellulose	3	D	run1
SAMN37113421	2C-E-1	metagenome	Atta colombica	cellulose-enriched refuse dump	2021-05-02	USA: Wisconin	43.07 N 89.40 W		aerobe	16S rRNA gene sequencing of disturbance experiment of cellulose-enriched community, from Atta colombica refuse dump.	cellulose	1	E	run1
SAMN37113422	2C-E-2	metagenome	Atta colombica	cellulose-enriched refuse dump	2021-05-03	USA: Wisconin	43.07 N 89.40 W		aerobe	16S rRNA gene sequencing of disturbance experiment of cellulose-enriched community, from Atta colombica refuse dump.	cellulose	2	E	run1
SAMN37113423	2G-A-1	metagenome	Atta colombica	cellulose-enriched refuse dump	2021-05-02	USA: Wisconin	43.07 N 89.40 W		aerobe	16S rRNA gene sequencing of disturbance experiment of cellulose-enriched community, from Atta colombica refuse dump.	glucose	1	A	run1
SAMN37113424	2G-A-2	metagenome	Atta colombica	cellulose-enriched refuse dump	2021-05-03	USA: Wisconin	43.07 N 89.40 W		aerobe	16S rRNA gene sequencing of disturbance experiment of cellulose-enriched community, from Atta colombica refuse dump.	glucose	2	A	run1
SAMN37113425	2G-B-1	metagenome	Atta colombica	cellulose-enriched refuse dump	2021-05-02	USA: Wisconin	43.07 N 89.40 W		aerobe	16S rRNA gene sequencing of disturbance experiment of cellulose-enriched community, from Atta colombica refuse dump.	glucose	1	B	run1
SAMN37113426	2G-B-2	metagenome	Atta colombica	cellulose-enriched refuse dump	2021-05-03	USA: Wisconin	43.07 N 89.40 W		aerobe	16S rRNA gene sequencing of disturbance experiment of cellulose-enriched community, from Atta colombica refuse dump.	glucose	2	B	run1
SAMN37113427	2G-C-1	metagenome	Atta colombica	cellulose-enriched refuse dump	2021-05-02	USA: Wisconin	43.07 N 89.40 W		aerobe	16S rRNA gene sequencing of disturbance experiment of cellulose-enriched community, from Atta colombica refuse dump.	glucose	1	C	run1
SAMN37113428	2G-D-1	metagenome	Atta colombica	cellulose-enriched refuse dump	2021-05-02	USA: Wisconin	43.07 N 89.40 W		aerobe	16S rRNA gene sequencing of disturbance experiment of cellulose-enriched community, from Atta colombica refuse dump.	glucose	1	D	run1
SAMN37113429	2G-E-1	metagenome	Atta colombica	cellulose-enriched refuse dump	2021-05-02	USA: Wisconin	43.07 N 89.40 W		aerobe	16S rRNA gene sequencing of disturbance experiment of cellulose-enriched community, from Atta colombica refuse dump.	glucose	1	E	run1
SAMN37113430	2G-E-3	metagenome	Atta colombica	cellulose-enriched refuse dump	2021-05-04	USA: Wisconin	43.07 N 89.40 W		aerobe	16S rRNA gene sequencing of disturbance experiment of cellulose-enriched community, from Atta colombica refuse dump.	glucose	3	E	run1
SAMN37113431	3C-A-7	metagenome	Atta colombica	cellulose-enriched refuse dump	2021-05-19	USA: Wisconin	43.07 N 89.40 W		aerobe	16S rRNA gene sequencing of disturbance experiment of cellulose-enriched community, from Atta colombica refuse dump.	cellulose	7	A	run1
SAMN37113432	3C-B-7	metagenome	Atta colombica	cellulose-enriched refuse dump	2021-05-19	USA: Wisconin	43.07 N 89.40 W		aerobe	16S rRNA gene sequencing of disturbance experiment of cellulose-enriched community, from Atta colombica refuse dump.	cellulose	7	B	run1
SAMN37113433	3C-C-7	metagenome	Atta colombica	cellulose-enriched refuse dump	2021-05-19	USA: Wisconin	43.07 N 89.40 W		aerobe	16S rRNA gene sequencing of disturbance experiment of cellulose-enriched community, from Atta colombica refuse dump.	cellulose	7	C	run1
SAMN37113434	3C-D-7	metagenome	Atta colombica	cellulose-enriched refuse dump	2021-05-19	USA: Wisconin	43.07 N 89.40 W		aerobe	16S rRNA gene sequencing of disturbance experiment of cellulose-enriched community, from Atta colombica refuse dump.	cellulose	7	D	run1
SAMN37113435	3C-E-6	metagenome	Atta colombica	cellulose-enriched refuse dump	2021-05-18	USA: Wisconin	43.07 N 89.40 W		aerobe	16S rRNA gene sequencing of disturbance experiment of cellulose-enriched community, from Atta colombica refuse dump.	cellulose	6	E	run1
SAMN37113436	3C-E-7	metagenome	Atta colombica	cellulose-enriched refuse dump	2021-05-19	USA: Wisconin	43.07 N 89.40 W		aerobe	16S rRNA gene sequencing of disturbance experiment of cellulose-enriched community, from Atta colombica refuse dump.	cellulose	7	E	run1
SAMN37113437	3G-B-7	metagenome	Atta colombica	cellulose-enriched refuse dump	2021-05-19	USA: Wisconin	43.07 N 89.40 W		aerobe	16S rRNA gene sequencing of disturbance experiment of cellulose-enriched community, from Atta colombica refuse dump.	glucose	7	B	run1
SAMN37113438	3G-C-7	metagenome	Atta colombica	cellulose-enriched refuse dump	2021-05-19	USA: Wisconin	43.07 N 89.40 W		aerobe	16S rRNA gene sequencing of disturbance experiment of cellulose-enriched community, from Atta colombica refuse dump.	glucose	7	C	run1
SAMN37113439	3G-D-7	metagenome	Atta colombica	cellulose-enriched refuse dump	2021-05-19	USA: Wisconin	43.07 N 89.40 W		aerobe	16S rRNA gene sequencing of disturbance experiment of cellulose-enriched community, from Atta colombica refuse dump.	glucose	7	D	run1
SAMN37113440	3G-E-7	metagenome	Atta colombica	cellulose-enriched refuse dump	2021-05-19	USA: Wisconin	43.07 N 89.40 W		aerobe	16S rRNA gene sequencing of disturbance experiment of cellulose-enriched community, from Atta colombica refuse dump.	glucose	7	E	run1
SAMN37113441	5C-A-1	metagenome	Atta colombica	cellulose-enriched refuse dump	2021-06-04	USA: Wisconin	43.07 N 89.40 W		aerobe	16S rRNA gene sequencing of disturbance experiment of cellulose-enriched community, from Atta colombica refuse dump.	cellulose	1	A	run1
SAMN37113442	5C-A-2	metagenome	Atta colombica	cellulose-enriched refuse dump	2021-06-05	USA: Wisconin	43.07 N 89.40 W		aerobe	16S rRNA gene sequencing of disturbance experiment of cellulose-enriched community, from Atta colombica refuse dump.	cellulose	2	A	run1
SAMN37113443	5C-A-3	metagenome	Atta colombica	cellulose-enriched refuse dump	2021-06-06	USA: Wisconin	43.07 N 89.40 W		aerobe	16S rRNA gene sequencing of disturbance experiment of cellulose-enriched community, from Atta colombica refuse dump.	cellulose	3	A	run1
SAMN37113444	5C-A-4	metagenome	Atta colombica	cellulose-enriched refuse dump	2021-06-07	USA: Wisconin	43.07 N 89.40 W		aerobe	16S rRNA gene sequencing of disturbance experiment of cellulose-enriched community, from Atta colombica refuse dump.	cellulose	4	A	run1
SAMN37113445	5C-A-5	metagenome	Atta colombica	cellulose-enriched refuse dump	2021-06-08	USA: Wisconin	43.07 N 89.40 W		aerobe	16S rRNA gene sequencing of disturbance experiment of cellulose-enriched community, from Atta colombica refuse dump.	cellulose	5	A	run1
SAMN37113446	5C-A-6	metagenome	Atta colombica	cellulose-enriched refuse dump	2021-06-09	USA: Wisconin	43.07 N 89.40 W		aerobe	16S rRNA gene sequencing of disturbance experiment of cellulose-enriched community, from Atta colombica refuse dump.	cellulose	6	A	run1
SAMN37113447	5C-A-7	metagenome	Atta colombica	cellulose-enriched refuse dump	2021-06-10	USA: Wisconin	43.07 N 89.40 W		aerobe	16S rRNA gene sequencing of disturbance experiment of cellulose-enriched community, from Atta colombica refuse dump.	cellulose	7	A	run1
SAMN37113448	5C-B-1	metagenome	Atta colombica	cellulose-enriched refuse dump	2021-06-04	USA: Wisconin	43.07 N 89.40 W		aerobe	16S rRNA gene sequencing of disturbance experiment of cellulose-enriched community, from Atta colombica refuse dump.	cellulose	1	B	run1
SAMN37113449	5C-B-2	metagenome	Atta colombica	cellulose-enriched refuse dump	2021-06-05	USA: Wisconin	43.07 N 89.40 W		aerobe	16S rRNA gene sequencing of disturbance experiment of cellulose-enriched community, from Atta colombica refuse dump.	cellulose	2	B	run1
SAMN37113450	5C-B-3	metagenome	Atta colombica	cellulose-enriched refuse dump	2021-06-06	USA: Wisconin	43.07 N 89.40 W		aerobe	16S rRNA gene sequencing of disturbance experiment of cellulose-enriched community, from Atta colombica refuse dump.	cellulose	3	B	run1
SAMN37113451	5C-B-4	metagenome	Atta colombica	cellulose-enriched refuse dump	2021-06-07	USA: Wisconin	43.07 N 89.40 W		aerobe	16S rRNA gene sequencing of disturbance experiment of cellulose-enriched community, from Atta colombica refuse dump.	cellulose	4	B	run1
SAMN37113452	5C-B-5	metagenome	Atta colombica	cellulose-enriched refuse dump	2021-06-08	USA: Wisconin	43.07 N 89.40 W		aerobe	16S rRNA gene sequencing of disturbance experiment of cellulose-enriched community, from Atta colombica refuse dump.	cellulose	5	B	run1
SAMN37113453	5C-B-6	metagenome	Atta colombica	cellulose-enriched refuse dump	2021-06-09	USA: Wisconin	43.07 N 89.40 W		aerobe	16S rRNA gene sequencing of disturbance experiment of cellulose-enriched community, from Atta colombica refuse dump.	cellulose	6	B	run1
SAMN37113454	5C-B-7	metagenome	Atta colombica	cellulose-enriched refuse dump	2021-06-10	USA: Wisconin	43.07 N 89.40 W		aerobe	16S rRNA gene sequencing of disturbance experiment of cellulose-enriched community, from Atta colombica refuse dump.	cellulose	7	B	run1
SAMN37113455	5C-C-1	metagenome	Atta colombica	cellulose-enriched refuse dump	2021-06-04	USA: Wisconin	43.07 N 89.40 W		aerobe	16S rRNA gene sequencing of disturbance experiment of cellulose-enriched community, from Atta colombica refuse dump.	cellulose	1	C	run1
SAMN37113456	5C-C-2	metagenome	Atta colombica	cellulose-enriched refuse dump	2021-06-05	USA: Wisconin	43.07 N 89.40 W		aerobe	16S rRNA gene sequencing of disturbance experiment of cellulose-enriched community, from Atta colombica refuse dump.	cellulose	2	C	run1
SAMN37113457	5C-C-3	metagenome	Atta colombica	cellulose-enriched refuse dump	2021-06-06	USA: Wisconin	43.07 N 89.40 W		aerobe	16S rRNA gene sequencing of disturbance experiment of cellulose-enriched community, from Atta colombica refuse dump.	cellulose	3	C	run1
SAMN37113458	5C-C-4	metagenome	Atta colombica	cellulose-enriched refuse dump	2021-06-07	USA: Wisconin	43.07 N 89.40 W		aerobe	16S rRNA gene sequencing of disturbance experiment of cellulose-enriched community, from Atta colombica refuse dump.	cellulose	4	C	run1
SAMN37113459	5C-C-5	metagenome	Atta colombica	cellulose-enriched refuse dump	2021-06-08	USA: Wisconin	43.07 N 89.40 W		aerobe	16S rRNA gene sequencing of disturbance experiment of cellulose-enriched community, from Atta colombica refuse dump.	cellulose	5	C	run1
SAMN37113460	5C-C-6	metagenome	Atta colombica	cellulose-enriched refuse dump	2021-06-09	USA: Wisconin	43.07 N 89.40 W		aerobe	16S rRNA gene sequencing of disturbance experiment of cellulose-enriched community, from Atta colombica refuse dump.	cellulose	6	C	run1
SAMN37113461	5C-C-7	metagenome	Atta colombica	cellulose-enriched refuse dump	2021-06-10	USA: Wisconin	43.07 N 89.40 W		aerobe	16S rRNA gene sequencing of disturbance experiment of cellulose-enriched community, from Atta colombica refuse dump.	cellulose	7	C	run1
SAMN37113462	5C-D-1	metagenome	Atta colombica	cellulose-enriched refuse dump	2021-06-04	USA: Wisconin	43.07 N 89.40 W		aerobe	16S rRNA gene sequencing of disturbance experiment of cellulose-enriched community, from Atta colombica refuse dump.	cellulose	1	D	run1
SAMN37113463	5C-D-2	metagenome	Atta colombica	cellulose-enriched refuse dump	2021-06-05	USA: Wisconin	43.07 N 89.40 W		aerobe	16S rRNA gene sequencing of disturbance experiment of cellulose-enriched community, from Atta colombica refuse dump.	cellulose	2	D	run1
SAMN37113464	5C-D-3	metagenome	Atta colombica	cellulose-enriched refuse dump	2021-06-06	USA: Wisconin	43.07 N 89.40 W		aerobe	16S rRNA gene sequencing of disturbance experiment of cellulose-enriched community, from Atta colombica refuse dump.	cellulose	3	D	run1
SAMN37113465	5C-D-4	metagenome	Atta colombica	cellulose-enriched refuse dump	2021-06-07	USA: Wisconin	43.07 N 89.40 W		aerobe	16S rRNA gene sequencing of disturbance experiment of cellulose-enriched community, from Atta colombica refuse dump.	cellulose	4	D	run1
SAMN37113466	5C-D-5	metagenome	Atta colombica	cellulose-enriched refuse dump	2021-06-08	USA: Wisconin	43.07 N 89.40 W		aerobe	16S rRNA gene sequencing of disturbance experiment of cellulose-enriched community, from Atta colombica refuse dump.	cellulose	5	D	run1
SAMN37113467	5C-D-6	metagenome	Atta colombica	cellulose-enriched refuse dump	2021-06-09	USA: Wisconin	43.07 N 89.40 W		aerobe	16S rRNA gene sequencing of disturbance experiment of cellulose-enriched community, from Atta colombica refuse dump.	cellulose	6	D	run1
SAMN37113468	5C-D-7	metagenome	Atta colombica	cellulose-enriched refuse dump	2021-06-10	USA: Wisconin	43.07 N 89.40 W		aerobe	16S rRNA gene sequencing of disturbance experiment of cellulose-enriched community, from Atta colombica refuse dump.	cellulose	7	D	run1
SAMN37113469	5C-E-1	metagenome	Atta colombica	cellulose-enriched refuse dump	2021-06-04	USA: Wisconin	43.07 N 89.40 W		aerobe	16S rRNA gene sequencing of disturbance experiment of cellulose-enriched community, from Atta colombica refuse dump.	cellulose	1	E	run1
SAMN37113470	5C-E-2	metagenome	Atta colombica	cellulose-enriched refuse dump	2021-06-05	USA: Wisconin	43.07 N 89.40 W		aerobe	16S rRNA gene sequencing of disturbance experiment of cellulose-enriched community, from Atta colombica refuse dump.	cellulose	2	E	run1
SAMN37113471	5C-E-3	metagenome	Atta colombica	cellulose-enriched refuse dump	2021-06-06	USA: Wisconin	43.07 N 89.40 W		aerobe	16S rRNA gene sequencing of disturbance experiment of cellulose-enriched community, from Atta colombica refuse dump.	cellulose	3	E	run1
SAMN37113472	5C-E-4	metagenome	Atta colombica	cellulose-enriched refuse dump	2021-06-07	USA: Wisconin	43.07 N 89.40 W		aerobe	16S rRNA gene sequencing of disturbance experiment of cellulose-enriched community, from Atta colombica refuse dump.	cellulose	4	E	run1
SAMN37113473	5C-E-5	metagenome	Atta colombica	cellulose-enriched refuse dump	2021-06-08	USA: Wisconin	43.07 N 89.40 W		aerobe	16S rRNA gene sequencing of disturbance experiment of cellulose-enriched community, from Atta colombica refuse dump.	cellulose	5	E	run1
SAMN37113474	5C-E-6	metagenome	Atta colombica	cellulose-enriched refuse dump	2021-06-09	USA: Wisconin	43.07 N 89.40 W		aerobe	16S rRNA gene sequencing of disturbance experiment of cellulose-enriched community, from Atta colombica refuse dump.	cellulose	6	E	run1
SAMN37113475	5C-E-7	metagenome	Atta colombica	cellulose-enriched refuse dump	2021-06-10	USA: Wisconin	43.07 N 89.40 W		aerobe	16S rRNA gene sequencing of disturbance experiment of cellulose-enriched community, from Atta colombica refuse dump.	cellulose	7	E	run1
SAMN37113476	5G-A-1	metagenome	Atta colombica	cellulose-enriched refuse dump	2021-06-04	USA: Wisconin	43.07 N 89.40 W		aerobe	16S rRNA gene sequencing of disturbance experiment of cellulose-enriched community, from Atta colombica refuse dump.	glucose	1	A	run1
SAMN37113477	5G-A-2	metagenome	Atta colombica	cellulose-enriched refuse dump	2021-06-05	USA: Wisconin	43.07 N 89.40 W		aerobe	16S rRNA gene sequencing of disturbance experiment of cellulose-enriched community, from Atta colombica refuse dump.	glucose	2	A	run1
SAMN37113478	5G-A-3	metagenome	Atta colombica	cellulose-enriched refuse dump	2021-06-06	USA: Wisconin	43.07 N 89.40 W		aerobe	16S rRNA gene sequencing of disturbance experiment of cellulose-enriched community, from Atta colombica refuse dump.	glucose	3	A	run1
SAMN37113479	5G-A-4	metagenome	Atta colombica	cellulose-enriched refuse dump	2021-06-07	USA: Wisconin	43.07 N 89.40 W		aerobe	16S rRNA gene sequencing of disturbance experiment of cellulose-enriched community, from Atta colombica refuse dump.	glucose	4	A	run1
SAMN37113480	5G-A-5	metagenome	Atta colombica	cellulose-enriched refuse dump	2021-06-08	USA: Wisconin	43.07 N 89.40 W		aerobe	16S rRNA gene sequencing of disturbance experiment of cellulose-enriched community, from Atta colombica refuse dump.	glucose	5	A	run1
SAMN37113481	5G-A-6	metagenome	Atta colombica	cellulose-enriched refuse dump	2021-06-09	USA: Wisconin	43.07 N 89.40 W		aerobe	16S rRNA gene sequencing of disturbance experiment of cellulose-enriched community, from Atta colombica refuse dump.	glucose	6	A	run1
SAMN37113482	5G-A-7	metagenome	Atta colombica	cellulose-enriched refuse dump	2021-06-10	USA: Wisconin	43.07 N 89.40 W		aerobe	16S rRNA gene sequencing of disturbance experiment of cellulose-enriched community, from Atta colombica refuse dump.	glucose	7	A	run1
SAMN37113483	5G-B-1	metagenome	Atta colombica	cellulose-enriched refuse dump	2021-06-04	USA: Wisconin	43.07 N 89.40 W		aerobe	16S rRNA gene sequencing of disturbance experiment of cellulose-enriched community, from Atta colombica refuse dump.	glucose	1	B	run1
SAMN37113484	5G-B-2	metagenome	Atta colombica	cellulose-enriched refuse dump	2021-06-05	USA: Wisconin	43.07 N 89.40 W		aerobe	16S rRNA gene sequencing of disturbance experiment of cellulose-enriched community, from Atta colombica refuse dump.	glucose	2	B	run1
SAMN37113485	5G-B-3	metagenome	Atta colombica	cellulose-enriched refuse dump	2021-06-06	USA: Wisconin	43.07 N 89.40 W		aerobe	16S rRNA gene sequencing of disturbance experiment of cellulose-enriched community, from Atta colombica refuse dump.	glucose	3	B	run1
SAMN37113486	5G-B-4	metagenome	Atta colombica	cellulose-enriched refuse dump	2021-06-07	USA: Wisconin	43.07 N 89.40 W		aerobe	16S rRNA gene sequencing of disturbance experiment of cellulose-enriched community, from Atta colombica refuse dump.	glucose	4	B	run1
SAMN37113487	5G-B-5	metagenome	Atta colombica	cellulose-enriched refuse dump	2021-06-08	USA: Wisconin	43.07 N 89.40 W		aerobe	16S rRNA gene sequencing of disturbance experiment of cellulose-enriched community, from Atta colombica refuse dump.	glucose	5	B	run1
SAMN37113488	5G-B-6	metagenome	Atta colombica	cellulose-enriched refuse dump	2021-06-09	USA: Wisconin	43.07 N 89.40 W		aerobe	16S rRNA gene sequencing of disturbance experiment of cellulose-enriched community, from Atta colombica refuse dump.	glucose	6	B	run1
SAMN37113489	5G-B-7	metagenome	Atta colombica	cellulose-enriched refuse dump	2021-06-10	USA: Wisconin	43.07 N 89.40 W		aerobe	16S rRNA gene sequencing of disturbance experiment of cellulose-enriched community, from Atta colombica refuse dump.	glucose	7	B	run1
SAMN37113490	5G-C-1	metagenome	Atta colombica	cellulose-enriched refuse dump	2021-06-04	USA: Wisconin	43.07 N 89.40 W		aerobe	16S rRNA gene sequencing of disturbance experiment of cellulose-enriched community, from Atta colombica refuse dump.	glucose	1	C	run1
SAMN37113491	5G-C-2	metagenome	Atta colombica	cellulose-enriched refuse dump	2021-06-05	USA: Wisconin	43.07 N 89.40 W		aerobe	16S rRNA gene sequencing of disturbance experiment of cellulose-enriched community, from Atta colombica refuse dump.	glucose	2	C	run1
SAMN37113492	5G-C-3	metagenome	Atta colombica	cellulose-enriched refuse dump	2021-06-06	USA: Wisconin	43.07 N 89.40 W		aerobe	16S rRNA gene sequencing of disturbance experiment of cellulose-enriched community, from Atta colombica refuse dump.	glucose	3	C	run1
SAMN37113493	5G-C-4	metagenome	Atta colombica	cellulose-enriched refuse dump	2021-06-07	USA: Wisconin	43.07 N 89.40 W		aerobe	16S rRNA gene sequencing of disturbance experiment of cellulose-enriched community, from Atta colombica refuse dump.	glucose	4	C	run1
SAMN37113494	5G-C-5	metagenome	Atta colombica	cellulose-enriched refuse dump	2021-06-08	USA: Wisconin	43.07 N 89.40 W		aerobe	16S rRNA gene sequencing of disturbance experiment of cellulose-enriched community, from Atta colombica refuse dump.	glucose	5	C	run1
SAMN37113495	5G-C-6	metagenome	Atta colombica	cellulose-enriched refuse dump	2021-06-09	USA: Wisconin	43.07 N 89.40 W		aerobe	16S rRNA gene sequencing of disturbance experiment of cellulose-enriched community, from Atta colombica refuse dump.	glucose	6	C	run1
SAMN37113496	5G-C-7	metagenome	Atta colombica	cellulose-enriched refuse dump	2021-06-10	USA: Wisconin	43.07 N 89.40 W		aerobe	16S rRNA gene sequencing of disturbance experiment of cellulose-enriched community, from Atta colombica refuse dump.	glucose	7	C	run1
SAMN37113497	5G-D-1	metagenome	Atta colombica	cellulose-enriched refuse dump	2021-06-04	USA: Wisconin	43.07 N 89.40 W		aerobe	16S rRNA gene sequencing of disturbance experiment of cellulose-enriched community, from Atta colombica refuse dump.	glucose	1	D	run1
SAMN37113498	5G-D-2	metagenome	Atta colombica	cellulose-enriched refuse dump	2021-06-05	USA: Wisconin	43.07 N 89.40 W		aerobe	16S rRNA gene sequencing of disturbance experiment of cellulose-enriched community, from Atta colombica refuse dump.	glucose	2	D	run1
SAMN37113499	5G-D-3	metagenome	Atta colombica	cellulose-enriched refuse dump	2021-06-06	USA: Wisconin	43.07 N 89.40 W		aerobe	16S rRNA gene sequencing of disturbance experiment of cellulose-enriched community, from Atta colombica refuse dump.	glucose	3	D	run1
SAMN37113500	5G-D-4	metagenome	Atta colombica	cellulose-enriched refuse dump	2021-06-07	USA: Wisconin	43.07 N 89.40 W		aerobe	16S rRNA gene sequencing of disturbance experiment of cellulose-enriched community, from Atta colombica refuse dump.	glucose	4	D	run1
SAMN37113501	5G-D-5	metagenome	Atta colombica	cellulose-enriched refuse dump	2021-06-08	USA: Wisconin	43.07 N 89.40 W		aerobe	16S rRNA gene sequencing of disturbance experiment of cellulose-enriched community, from Atta colombica refuse dump.	glucose	5	D	run1
SAMN37113502	5G-D-6	metagenome	Atta colombica	cellulose-enriched refuse dump	2021-06-09	USA: Wisconin	43.07 N 89.40 W		aerobe	16S rRNA gene sequencing of disturbance experiment of cellulose-enriched community, from Atta colombica refuse dump.	glucose	6	D	run1
SAMN37113503	5G-D-7	metagenome	Atta colombica	cellulose-enriched refuse dump	2021-06-10	USA: Wisconin	43.07 N 89.40 W		aerobe	16S rRNA gene sequencing of disturbance experiment of cellulose-enriched community, from Atta colombica refuse dump.	glucose	7	D	run1
SAMN37113504	5G-E-1	metagenome	Atta colombica	cellulose-enriched refuse dump	2021-06-04	USA: Wisconin	43.07 N 89.40 W		aerobe	16S rRNA gene sequencing of disturbance experiment of cellulose-enriched community, from Atta colombica refuse dump.	glucose	1	E	run1
SAMN37113505	5G-E-2	metagenome	Atta colombica	cellulose-enriched refuse dump	2021-06-05	USA: Wisconin	43.07 N 89.40 W		aerobe	16S rRNA gene sequencing of disturbance experiment of cellulose-enriched community, from Atta colombica refuse dump.	glucose	2	E	run1
SAMN37113506	5G-E-3	metagenome	Atta colombica	cellulose-enriched refuse dump	2021-06-06	USA: Wisconin	43.07 N 89.40 W		aerobe	16S rRNA gene sequencing of disturbance experiment of cellulose-enriched community, from Atta colombica refuse dump.	glucose	3	E	run1
SAMN37113507	5G-E-4	metagenome	Atta colombica	cellulose-enriched refuse dump	2021-06-07	USA: Wisconin	43.07 N 89.40 W		aerobe	16S rRNA gene sequencing of disturbance experiment of cellulose-enriched community, from Atta colombica refuse dump.	glucose	4	E	run1
SAMN37113508	5G-E-5	metagenome	Atta colombica	cellulose-enriched refuse dump	2021-06-08	USA: Wisconin	43.07 N 89.40 W		aerobe	16S rRNA gene sequencing of disturbance experiment of cellulose-enriched community, from Atta colombica refuse dump.	glucose	5	E	run1
SAMN37113509	5G-E-6	metagenome	Atta colombica	cellulose-enriched refuse dump	2021-06-09	USA: Wisconin	43.07 N 89.40 W		aerobe	16S rRNA gene sequencing of disturbance experiment of cellulose-enriched community, from Atta colombica refuse dump.	glucose	6	E	run1
SAMN37113510	5G-E-7	metagenome	Atta colombica	cellulose-enriched refuse dump	2021-06-10	USA: Wisconin	43.07 N 89.40 W		aerobe	16S rRNA gene sequencing of disturbance experiment of cellulose-enriched community, from Atta colombica refuse dump.	glucose	7	E	run1
SAMN37113511	7C-A-1	metagenome	Atta colombica	cellulose-enriched refuse dump	2021-06-26	USA: Wisconin	43.07 N 89.40 W		aerobe	16S rRNA gene sequencing of disturbance experiment of cellulose-enriched community, from Atta colombica refuse dump.	cellulose	1	A	run1
SAMN37113512	7C-A-2	metagenome	Atta colombica	cellulose-enriched refuse dump	2021-06-27	USA: Wisconin	43.07 N 89.40 W		aerobe	16S rRNA gene sequencing of disturbance experiment of cellulose-enriched community, from Atta colombica refuse dump.	cellulose	2	A	run1
SAMN37113513	7C-B-1	metagenome	Atta colombica	cellulose-enriched refuse dump	2021-06-26	USA: Wisconin	43.07 N 89.40 W		aerobe	16S rRNA gene sequencing of disturbance experiment of cellulose-enriched community, from Atta colombica refuse dump.	cellulose	1	B	run1
SAMN37113514	7C-C-1	metagenome	Atta colombica	cellulose-enriched refuse dump	2021-06-26	USA: Wisconin	43.07 N 89.40 W		aerobe	16S rRNA gene sequencing of disturbance experiment of cellulose-enriched community, from Atta colombica refuse dump.	cellulose	1	C	run1
SAMN37113515	7C-D-1	metagenome	Atta colombica	cellulose-enriched refuse dump	2021-06-26	USA: Wisconin	43.07 N 89.40 W		aerobe	16S rRNA gene sequencing of disturbance experiment of cellulose-enriched community, from Atta colombica refuse dump.	cellulose	1	D	run1
SAMN37113516	7C-E-1	metagenome	Atta colombica	cellulose-enriched refuse dump	2021-06-26	USA: Wisconin	43.07 N 89.40 W		aerobe	16S rRNA gene sequencing of disturbance experiment of cellulose-enriched community, from Atta colombica refuse dump.	cellulose	1	E	run1
SAMN37113517	7G-A-1	metagenome	Atta colombica	cellulose-enriched refuse dump	2021-06-26	USA: Wisconin	43.07 N 89.40 W		aerobe	16S rRNA gene sequencing of disturbance experiment of cellulose-enriched community, from Atta colombica refuse dump.	glucose	1	A	run1
SAMN37113518	7G-A-2	metagenome	Atta colombica	cellulose-enriched refuse dump	2021-06-27	USA: Wisconin	43.07 N 89.40 W		aerobe	16S rRNA gene sequencing of disturbance experiment of cellulose-enriched community, from Atta colombica refuse dump.	glucose	2	A	run1
SAMN37113519	7G-B-1	metagenome	Atta colombica	cellulose-enriched refuse dump	2021-06-26	USA: Wisconin	43.07 N 89.40 W		aerobe	16S rRNA gene sequencing of disturbance experiment of cellulose-enriched community, from Atta colombica refuse dump.	glucose	1	B	run1
SAMN37113520	7G-B-2	metagenome	Atta colombica	cellulose-enriched refuse dump	2021-06-27	USA: Wisconin	43.07 N 89.40 W		aerobe	16S rRNA gene sequencing of disturbance experiment of cellulose-enriched community, from Atta colombica refuse dump.	glucose	2	B	run1
SAMN37113521	7G-C-2	metagenome	Atta colombica	cellulose-enriched refuse dump	2021-06-27	USA: Wisconin	43.07 N 89.40 W		aerobe	16S rRNA gene sequencing of disturbance experiment of cellulose-enriched community, from Atta colombica refuse dump.	glucose	2	C	run1
SAMN37113522	7G-D-2	metagenome	Atta colombica	cellulose-enriched refuse dump	2021-06-27	USA: Wisconin	43.07 N 89.40 W		aerobe	16S rRNA gene sequencing of disturbance experiment of cellulose-enriched community, from Atta colombica refuse dump.	glucose	2	D	run1
SAMN37113523	7G-E-1	metagenome	Atta colombica	cellulose-enriched refuse dump	2021-06-26	USA: Wisconin	43.07 N 89.40 W		aerobe	16S rRNA gene sequencing of disturbance experiment of cellulose-enriched community, from Atta colombica refuse dump.	glucose	1	E	run1
SAMN37113524	7G-E-2	metagenome	Atta colombica	cellulose-enriched refuse dump	2021-06-27	USA: Wisconin	43.07 N 89.40 W		aerobe	16S rRNA gene sequencing of disturbance experiment of cellulose-enriched community, from Atta colombica refuse dump.	glucose	2	E	run1
SAMN37113525	innoculum_rep1	metagenome	Atta colombica	cellulose-enriched refuse dump	2021-04-09	USA: Wisconin	43.07 N 89.40 W		aerobe	16S rRNA gene sequencing of innoculum for disturbance experiment of cellulose-enriched community, from Atta colombica refuse dump.	NA	0	1	run1
SAMN37113526	innoculum_rep2	metagenome	Atta colombica	cellulose-enriched refuse dump	2021-04-09	USA: Wisconin	43.07 N 89.40 W		aerobe	16S rRNA gene sequencing of innoculum for disturbance experiment of cellulose-enriched community, from Atta colombica refuse dump.	NA	0	2	run1
SAMN37113527	innoculum_rep3	metagenome	Atta colombica	cellulose-enriched refuse dump	2021-04-09	USA: Wisconin	43.07 N 89.40 W		aerobe	16S rRNA gene sequencing of innoculum for disturbance experiment of cellulose-enriched community, from Atta colombica refuse dump.	NA	0	3	run1
SAMN37113528	2C-A-4	metagenome	Atta colombica	cellulose-enriched refuse dump	2021-05-05	USA: Wisconin	43.07 N 89.40 W		aerobe	16S rRNA gene sequencing of disturbance experiment of cellulose-enriched community, from Atta colombica refuse dump.	cellulose	4	A	run2
SAMN37113529	2C-A-5	metagenome	Atta colombica	cellulose-enriched refuse dump	2021-05-06	USA: Wisconin	43.07 N 89.40 W		aerobe	16S rRNA gene sequencing of disturbance experiment of cellulose-enriched community, from Atta colombica refuse dump.	cellulose	5	A	run2
SAMN37113530	2C-A-6	metagenome	Atta colombica	cellulose-enriched refuse dump	2021-05-07	USA: Wisconin	43.07 N 89.40 W		aerobe	16S rRNA gene sequencing of disturbance experiment of cellulose-enriched community, from Atta colombica refuse dump.	cellulose	6	A	run2
SAMN37113531	2C-A-7	metagenome	Atta colombica	cellulose-enriched refuse dump	2021-05-08	USA: Wisconin	43.07 N 89.40 W		aerobe	16S rRNA gene sequencing of disturbance experiment of cellulose-enriched community, from Atta colombica refuse dump.	cellulose	7	A	run2
SAMN37113532	2C-B-4	metagenome	Atta colombica	cellulose-enriched refuse dump	2021-05-05	USA: Wisconin	43.07 N 89.40 W		aerobe	16S rRNA gene sequencing of disturbance experiment of cellulose-enriched community, from Atta colombica refuse dump.	cellulose	4	B	run2
SAMN37113533	2C-B-5	metagenome	Atta colombica	cellulose-enriched refuse dump	2021-05-06	USA: Wisconin	43.07 N 89.40 W		aerobe	16S rRNA gene sequencing of disturbance experiment of cellulose-enriched community, from Atta colombica refuse dump.	cellulose	5	B	run2
SAMN37113534	2C-B-6	metagenome	Atta colombica	cellulose-enriched refuse dump	2021-05-07	USA: Wisconin	43.07 N 89.40 W		aerobe	16S rRNA gene sequencing of disturbance experiment of cellulose-enriched community, from Atta colombica refuse dump.	cellulose	6	B	run2
SAMN37113535	2C-B-7	metagenome	Atta colombica	cellulose-enriched refuse dump	2021-05-08	USA: Wisconin	43.07 N 89.40 W		aerobe	16S rRNA gene sequencing of disturbance experiment of cellulose-enriched community, from Atta colombica refuse dump.	cellulose	7	B	run2
SAMN37113536	2C-C-4	metagenome	Atta colombica	cellulose-enriched refuse dump	2021-05-05	USA: Wisconin	43.07 N 89.40 W		aerobe	16S rRNA gene sequencing of disturbance experiment of cellulose-enriched community, from Atta colombica refuse dump.	cellulose	4	C	run2
SAMN37113537	2C-C-5	metagenome	Atta colombica	cellulose-enriched refuse dump	2021-05-06	USA: Wisconin	43.07 N 89.40 W		aerobe	16S rRNA gene sequencing of disturbance experiment of cellulose-enriched community, from Atta colombica refuse dump.	cellulose	5	C	run2
SAMN37113538	2C-C-6	metagenome	Atta colombica	cellulose-enriched refuse dump	2021-05-07	USA: Wisconin	43.07 N 89.40 W		aerobe	16S rRNA gene sequencing of disturbance experiment of cellulose-enriched community, from Atta colombica refuse dump.	cellulose	6	C	run2
SAMN37113539	2C-C-7	metagenome	Atta colombica	cellulose-enriched refuse dump	2021-05-08	USA: Wisconin	43.07 N 89.40 W		aerobe	16S rRNA gene sequencing of disturbance experiment of cellulose-enriched community, from Atta colombica refuse dump.	cellulose	7	C	run2
SAMN37113540	2C-D-4	metagenome	Atta colombica	cellulose-enriched refuse dump	2021-05-05	USA: Wisconin	43.07 N 89.40 W		aerobe	16S rRNA gene sequencing of disturbance experiment of cellulose-enriched community, from Atta colombica refuse dump.	cellulose	4	D	run2
SAMN37113541	2C-D-5	metagenome	Atta colombica	cellulose-enriched refuse dump	2021-05-06	USA: Wisconin	43.07 N 89.40 W		aerobe	16S rRNA gene sequencing of disturbance experiment of cellulose-enriched community, from Atta colombica refuse dump.	cellulose	5	D	run2
SAMN37113542	2C-D-6	metagenome	Atta colombica	cellulose-enriched refuse dump	2021-05-07	USA: Wisconin	43.07 N 89.40 W		aerobe	16S rRNA gene sequencing of disturbance experiment of cellulose-enriched community, from Atta colombica refuse dump.	cellulose	6	D	run2
SAMN37113543	2C-D-7	metagenome	Atta colombica	cellulose-enriched refuse dump	2021-05-08	USA: Wisconin	43.07 N 89.40 W		aerobe	16S rRNA gene sequencing of disturbance experiment of cellulose-enriched community, from Atta colombica refuse dump.	cellulose	7	D	run2
SAMN37113544	2C-E-3	metagenome	Atta colombica	cellulose-enriched refuse dump	2021-05-04	USA: Wisconin	43.07 N 89.40 W		aerobe	16S rRNA gene sequencing of disturbance experiment of cellulose-enriched community, from Atta colombica refuse dump.	cellulose	3	E	run2
SAMN37113545	2C-E-4	metagenome	Atta colombica	cellulose-enriched refuse dump	2021-05-05	USA: Wisconin	43.07 N 89.40 W		aerobe	16S rRNA gene sequencing of disturbance experiment of cellulose-enriched community, from Atta colombica refuse dump.	cellulose	4	E	run2
SAMN37113546	2C-E-5	metagenome	Atta colombica	cellulose-enriched refuse dump	2021-05-06	USA: Wisconin	43.07 N 89.40 W		aerobe	16S rRNA gene sequencing of disturbance experiment of cellulose-enriched community, from Atta colombica refuse dump.	cellulose	5	E	run2
SAMN37113547	2C-E-6	metagenome	Atta colombica	cellulose-enriched refuse dump	2021-05-07	USA: Wisconin	43.07 N 89.40 W		aerobe	16S rRNA gene sequencing of disturbance experiment of cellulose-enriched community, from Atta colombica refuse dump.	cellulose	6	E	run2
SAMN37113548	2C-E-7	metagenome	Atta colombica	cellulose-enriched refuse dump	2021-05-08	USA: Wisconin	43.07 N 89.40 W		aerobe	16S rRNA gene sequencing of disturbance experiment of cellulose-enriched community, from Atta colombica refuse dump.	cellulose	7	E	run2
SAMN37113549	2G-A-3	metagenome	Atta colombica	cellulose-enriched refuse dump	2021-05-04	USA: Wisconin	43.07 N 89.40 W		aerobe	16S rRNA gene sequencing of disturbance experiment of cellulose-enriched community, from Atta colombica refuse dump.	glucose	3	A	run2
SAMN37113550	2G-A-4	metagenome	Atta colombica	cellulose-enriched refuse dump	2021-05-05	USA: Wisconin	43.07 N 89.40 W		aerobe	16S rRNA gene sequencing of disturbance experiment of cellulose-enriched community, from Atta colombica refuse dump.	glucose	4	A	run2
SAMN37113551	2G-A-5	metagenome	Atta colombica	cellulose-enriched refuse dump	2021-05-06	USA: Wisconin	43.07 N 89.40 W		aerobe	16S rRNA gene sequencing of disturbance experiment of cellulose-enriched community, from Atta colombica refuse dump.	glucose	5	A	run2
SAMN37113552	2G-A-6	metagenome	Atta colombica	cellulose-enriched refuse dump	2021-05-07	USA: Wisconin	43.07 N 89.40 W		aerobe	16S rRNA gene sequencing of disturbance experiment of cellulose-enriched community, from Atta colombica refuse dump.	glucose	6	A	run2
SAMN37113553	2G-A-7	metagenome	Atta colombica	cellulose-enriched refuse dump	2021-05-08	USA: Wisconin	43.07 N 89.40 W		aerobe	16S rRNA gene sequencing of disturbance experiment of cellulose-enriched community, from Atta colombica refuse dump.	glucose	7	A	run2
SAMN37113554	2G-B-3	metagenome	Atta colombica	cellulose-enriched refuse dump	2021-05-04	USA: Wisconin	43.07 N 89.40 W		aerobe	16S rRNA gene sequencing of disturbance experiment of cellulose-enriched community, from Atta colombica refuse dump.	glucose	3	B	run2
SAMN37113555	2G-B-4	metagenome	Atta colombica	cellulose-enriched refuse dump	2021-05-05	USA: Wisconin	43.07 N 89.40 W		aerobe	16S rRNA gene sequencing of disturbance experiment of cellulose-enriched community, from Atta colombica refuse dump.	glucose	4	B	run2
SAMN37113556	2G-B-5	metagenome	Atta colombica	cellulose-enriched refuse dump	2021-05-06	USA: Wisconin	43.07 N 89.40 W		aerobe	16S rRNA gene sequencing of disturbance experiment of cellulose-enriched community, from Atta colombica refuse dump.	glucose	5	B	run2
SAMN37113557	2G-B-6	metagenome	Atta colombica	cellulose-enriched refuse dump	2021-05-07	USA: Wisconin	43.07 N 89.40 W		aerobe	16S rRNA gene sequencing of disturbance experiment of cellulose-enriched community, from Atta colombica refuse dump.	glucose	6	B	run2
SAMN37113558	2G-B-7	metagenome	Atta colombica	cellulose-enriched refuse dump	2021-05-08	USA: Wisconin	43.07 N 89.40 W		aerobe	16S rRNA gene sequencing of disturbance experiment of cellulose-enriched community, from Atta colombica refuse dump.	glucose	7	B	run2
SAMN37113559	2G-C-2	metagenome	Atta colombica	cellulose-enriched refuse dump	2021-05-03	USA: Wisconin	43.07 N 89.40 W		aerobe	16S rRNA gene sequencing of disturbance experiment of cellulose-enriched community, from Atta colombica refuse dump.	glucose	2	C	run2
SAMN37113560	2G-C-3	metagenome	Atta colombica	cellulose-enriched refuse dump	2021-05-04	USA: Wisconin	43.07 N 89.40 W		aerobe	16S rRNA gene sequencing of disturbance experiment of cellulose-enriched community, from Atta colombica refuse dump.	glucose	3	C	run2
SAMN37113561	2G-C-4	metagenome	Atta colombica	cellulose-enriched refuse dump	2021-05-05	USA: Wisconin	43.07 N 89.40 W		aerobe	16S rRNA gene sequencing of disturbance experiment of cellulose-enriched community, from Atta colombica refuse dump.	glucose	4	C	run2
SAMN37113562	2G-C-5	metagenome	Atta colombica	cellulose-enriched refuse dump	2021-05-06	USA: Wisconin	43.07 N 89.40 W		aerobe	16S rRNA gene sequencing of disturbance experiment of cellulose-enriched community, from Atta colombica refuse dump.	glucose	5	C	run2
SAMN37113563	2G-C-6	metagenome	Atta colombica	cellulose-enriched refuse dump	2021-05-07	USA: Wisconin	43.07 N 89.40 W		aerobe	16S rRNA gene sequencing of disturbance experiment of cellulose-enriched community, from Atta colombica refuse dump.	glucose	6	C	run2
SAMN37113564	2G-C-7	metagenome	Atta colombica	cellulose-enriched refuse dump	2021-05-08	USA: Wisconin	43.07 N 89.40 W		aerobe	16S rRNA gene sequencing of disturbance experiment of cellulose-enriched community, from Atta colombica refuse dump.	glucose	7	C	run2
SAMN37113565	2G-D-2	metagenome	Atta colombica	cellulose-enriched refuse dump	2021-05-03	USA: Wisconin	43.07 N 89.40 W		aerobe	16S rRNA gene sequencing of disturbance experiment of cellulose-enriched community, from Atta colombica refuse dump.	glucose	2	D	run2
SAMN37113566	2G-D-3	metagenome	Atta colombica	cellulose-enriched refuse dump	2021-05-04	USA: Wisconin	43.07 N 89.40 W		aerobe	16S rRNA gene sequencing of disturbance experiment of cellulose-enriched community, from Atta colombica refuse dump.	glucose	3	D	run2
SAMN37113567	2G-D-4	metagenome	Atta colombica	cellulose-enriched refuse dump	2021-05-05	USA: Wisconin	43.07 N 89.40 W		aerobe	16S rRNA gene sequencing of disturbance experiment of cellulose-enriched community, from Atta colombica refuse dump.	glucose	4	D	run2
SAMN37113568	2G-D-5	metagenome	Atta colombica	cellulose-enriched refuse dump	2021-05-06	USA: Wisconin	43.07 N 89.40 W		aerobe	16S rRNA gene sequencing of disturbance experiment of cellulose-enriched community, from Atta colombica refuse dump.	glucose	5	D	run2
SAMN37113569	2G-D-6	metagenome	Atta colombica	cellulose-enriched refuse dump	2021-05-07	USA: Wisconin	43.07 N 89.40 W		aerobe	16S rRNA gene sequencing of disturbance experiment of cellulose-enriched community, from Atta colombica refuse dump.	glucose	6	D	run2
SAMN37113570	2G-D-7	metagenome	Atta colombica	cellulose-enriched refuse dump	2021-05-08	USA: Wisconin	43.07 N 89.40 W		aerobe	16S rRNA gene sequencing of disturbance experiment of cellulose-enriched community, from Atta colombica refuse dump.	glucose	7	D	run2
SAMN37113571	2G-E-2	metagenome	Atta colombica	cellulose-enriched refuse dump	2021-05-03	USA: Wisconin	43.07 N 89.40 W		aerobe	16S rRNA gene sequencing of disturbance experiment of cellulose-enriched community, from Atta colombica refuse dump.	glucose	2	E	run2
SAMN37113572	2G-E-4	metagenome	Atta colombica	cellulose-enriched refuse dump	2021-05-05	USA: Wisconin	43.07 N 89.40 W		aerobe	16S rRNA gene sequencing of disturbance experiment of cellulose-enriched community, from Atta colombica refuse dump.	glucose	4	E	run2
SAMN37113573	2G-E-5	metagenome	Atta colombica	cellulose-enriched refuse dump	2021-05-06	USA: Wisconin	43.07 N 89.40 W		aerobe	16S rRNA gene sequencing of disturbance experiment of cellulose-enriched community, from Atta colombica refuse dump.	glucose	5	E	run2
SAMN37113574	2G-E-6	metagenome	Atta colombica	cellulose-enriched refuse dump	2021-05-07	USA: Wisconin	43.07 N 89.40 W		aerobe	16S rRNA gene sequencing of disturbance experiment of cellulose-enriched community, from Atta colombica refuse dump.	glucose	6	E	run2
SAMN37113575	2G-E-7	metagenome	Atta colombica	cellulose-enriched refuse dump	2021-05-08	USA: Wisconin	43.07 N 89.40 W		aerobe	16S rRNA gene sequencing of disturbance experiment of cellulose-enriched community, from Atta colombica refuse dump.	glucose	7	E	run2
SAMN37113576	3C-A-1	metagenome	Atta colombica	cellulose-enriched refuse dump	2021-05-13	USA: Wisconin	43.07 N 89.40 W		aerobe	16S rRNA gene sequencing of disturbance experiment of cellulose-enriched community, from Atta colombica refuse dump.	cellulose	1	A	run2
SAMN37113577	3C-A-2	metagenome	Atta colombica	cellulose-enriched refuse dump	2021-05-14	USA: Wisconin	43.07 N 89.40 W		aerobe	16S rRNA gene sequencing of disturbance experiment of cellulose-enriched community, from Atta colombica refuse dump.	cellulose	2	A	run2
SAMN37113578	3C-A-3	metagenome	Atta colombica	cellulose-enriched refuse dump	2021-05-15	USA: Wisconin	43.07 N 89.40 W		aerobe	16S rRNA gene sequencing of disturbance experiment of cellulose-enriched community, from Atta colombica refuse dump.	cellulose	3	A	run2
SAMN37113579	3C-A-4	metagenome	Atta colombica	cellulose-enriched refuse dump	2021-05-16	USA: Wisconin	43.07 N 89.40 W		aerobe	16S rRNA gene sequencing of disturbance experiment of cellulose-enriched community, from Atta colombica refuse dump.	cellulose	4	A	run2
SAMN37113580	3C-A-5	metagenome	Atta colombica	cellulose-enriched refuse dump	2021-05-17	USA: Wisconin	43.07 N 89.40 W		aerobe	16S rRNA gene sequencing of disturbance experiment of cellulose-enriched community, from Atta colombica refuse dump.	cellulose	5	A	run2
SAMN37113581	3C-A-6	metagenome	Atta colombica	cellulose-enriched refuse dump	2021-05-18	USA: Wisconin	43.07 N 89.40 W		aerobe	16S rRNA gene sequencing of disturbance experiment of cellulose-enriched community, from Atta colombica refuse dump.	cellulose	6	A	run2
SAMN37113582	3C-B-1	metagenome	Atta colombica	cellulose-enriched refuse dump	2021-05-13	USA: Wisconin	43.07 N 89.40 W		aerobe	16S rRNA gene sequencing of disturbance experiment of cellulose-enriched community, from Atta colombica refuse dump.	cellulose	1	B	run2
SAMN37113583	3C-B-2	metagenome	Atta colombica	cellulose-enriched refuse dump	2021-05-14	USA: Wisconin	43.07 N 89.40 W		aerobe	16S rRNA gene sequencing of disturbance experiment of cellulose-enriched community, from Atta colombica refuse dump.	cellulose	2	B	run2
SAMN37113584	3C-B-3	metagenome	Atta colombica	cellulose-enriched refuse dump	2021-05-15	USA: Wisconin	43.07 N 89.40 W		aerobe	16S rRNA gene sequencing of disturbance experiment of cellulose-enriched community, from Atta colombica refuse dump.	cellulose	3	B	run2
SAMN37113585	3C-B-4	metagenome	Atta colombica	cellulose-enriched refuse dump	2021-05-16	USA: Wisconin	43.07 N 89.40 W		aerobe	16S rRNA gene sequencing of disturbance experiment of cellulose-enriched community, from Atta colombica refuse dump.	cellulose	4	B	run2
SAMN37113586	3C-B-5	metagenome	Atta colombica	cellulose-enriched refuse dump	2021-05-17	USA: Wisconin	43.07 N 89.40 W		aerobe	16S rRNA gene sequencing of disturbance experiment of cellulose-enriched community, from Atta colombica refuse dump.	cellulose	5	B	run2
SAMN37113587	3C-B-6	metagenome	Atta colombica	cellulose-enriched refuse dump	2021-05-18	USA: Wisconin	43.07 N 89.40 W		aerobe	16S rRNA gene sequencing of disturbance experiment of cellulose-enriched community, from Atta colombica refuse dump.	cellulose	6	B	run2
SAMN37113588	3C-C-1	metagenome	Atta colombica	cellulose-enriched refuse dump	2021-05-13	USA: Wisconin	43.07 N 89.40 W		aerobe	16S rRNA gene sequencing of disturbance experiment of cellulose-enriched community, from Atta colombica refuse dump.	cellulose	1	C	run2
SAMN37113589	3C-C-2	metagenome	Atta colombica	cellulose-enriched refuse dump	2021-05-14	USA: Wisconin	43.07 N 89.40 W		aerobe	16S rRNA gene sequencing of disturbance experiment of cellulose-enriched community, from Atta colombica refuse dump.	cellulose	2	C	run2
SAMN37113590	3C-C-3	metagenome	Atta colombica	cellulose-enriched refuse dump	2021-05-15	USA: Wisconin	43.07 N 89.40 W		aerobe	16S rRNA gene sequencing of disturbance experiment of cellulose-enriched community, from Atta colombica refuse dump.	cellulose	3	C	run2
SAMN37113591	3C-C-4	metagenome	Atta colombica	cellulose-enriched refuse dump	2021-05-16	USA: Wisconin	43.07 N 89.40 W		aerobe	16S rRNA gene sequencing of disturbance experiment of cellulose-enriched community, from Atta colombica refuse dump.	cellulose	4	C	run2
SAMN37113592	3C-C-5	metagenome	Atta colombica	cellulose-enriched refuse dump	2021-05-17	USA: Wisconin	43.07 N 89.40 W		aerobe	16S rRNA gene sequencing of disturbance experiment of cellulose-enriched community, from Atta colombica refuse dump.	cellulose	5	C	run2
SAMN37113593	3C-C-6	metagenome	Atta colombica	cellulose-enriched refuse dump	2021-05-18	USA: Wisconin	43.07 N 89.40 W		aerobe	16S rRNA gene sequencing of disturbance experiment of cellulose-enriched community, from Atta colombica refuse dump.	cellulose	6	C	run2
SAMN37113594	3C-D-1	metagenome	Atta colombica	cellulose-enriched refuse dump	2021-05-13	USA: Wisconin	43.07 N 89.40 W		aerobe	16S rRNA gene sequencing of disturbance experiment of cellulose-enriched community, from Atta colombica refuse dump.	cellulose	1	D	run2
SAMN37113595	3C-D-2	metagenome	Atta colombica	cellulose-enriched refuse dump	2021-05-14	USA: Wisconin	43.07 N 89.40 W		aerobe	16S rRNA gene sequencing of disturbance experiment of cellulose-enriched community, from Atta colombica refuse dump.	cellulose	2	D	run2
SAMN37113596	3C-D-3	metagenome	Atta colombica	cellulose-enriched refuse dump	2021-05-15	USA: Wisconin	43.07 N 89.40 W		aerobe	16S rRNA gene sequencing of disturbance experiment of cellulose-enriched community, from Atta colombica refuse dump.	cellulose	3	D	run2
SAMN37113597	3C-D-4	metagenome	Atta colombica	cellulose-enriched refuse dump	2021-05-16	USA: Wisconin	43.07 N 89.40 W		aerobe	16S rRNA gene sequencing of disturbance experiment of cellulose-enriched community, from Atta colombica refuse dump.	cellulose	4	D	run2
SAMN37113598	3C-D-5	metagenome	Atta colombica	cellulose-enriched refuse dump	2021-05-17	USA: Wisconin	43.07 N 89.40 W		aerobe	16S rRNA gene sequencing of disturbance experiment of cellulose-enriched community, from Atta colombica refuse dump.	cellulose	5	D	run2
SAMN37113599	3C-D-6	metagenome	Atta colombica	cellulose-enriched refuse dump	2021-05-18	USA: Wisconin	43.07 N 89.40 W		aerobe	16S rRNA gene sequencing of disturbance experiment of cellulose-enriched community, from Atta colombica refuse dump.	cellulose	6	D	run2
SAMN37113600	3C-E-1	metagenome	Atta colombica	cellulose-enriched refuse dump	2021-05-13	USA: Wisconin	43.07 N 89.40 W		aerobe	16S rRNA gene sequencing of disturbance experiment of cellulose-enriched community, from Atta colombica refuse dump.	cellulose	1	E	run2
SAMN37113601	3C-E-2	metagenome	Atta colombica	cellulose-enriched refuse dump	2021-05-14	USA: Wisconin	43.07 N 89.40 W		aerobe	16S rRNA gene sequencing of disturbance experiment of cellulose-enriched community, from Atta colombica refuse dump.	cellulose	2	E	run2
SAMN37113602	3C-E-3	metagenome	Atta colombica	cellulose-enriched refuse dump	2021-05-15	USA: Wisconin	43.07 N 89.40 W		aerobe	16S rRNA gene sequencing of disturbance experiment of cellulose-enriched community, from Atta colombica refuse dump.	cellulose	3	E	run2
SAMN37113603	3C-E-4	metagenome	Atta colombica	cellulose-enriched refuse dump	2021-05-16	USA: Wisconin	43.07 N 89.40 W		aerobe	16S rRNA gene sequencing of disturbance experiment of cellulose-enriched community, from Atta colombica refuse dump.	cellulose	4	E	run2
SAMN37113604	3C-E-5	metagenome	Atta colombica	cellulose-enriched refuse dump	2021-05-17	USA: Wisconin	43.07 N 89.40 W		aerobe	16S rRNA gene sequencing of disturbance experiment of cellulose-enriched community, from Atta colombica refuse dump.	cellulose	5	E	run2
SAMN37113605	3G-A-1	metagenome	Atta colombica	cellulose-enriched refuse dump	2021-05-13	USA: Wisconin	43.07 N 89.40 W		aerobe	16S rRNA gene sequencing of disturbance experiment of cellulose-enriched community, from Atta colombica refuse dump.	glucose	1	A	run2
SAMN37113606	3G-A-2	metagenome	Atta colombica	cellulose-enriched refuse dump	2021-05-14	USA: Wisconin	43.07 N 89.40 W		aerobe	16S rRNA gene sequencing of disturbance experiment of cellulose-enriched community, from Atta colombica refuse dump.	glucose	2	A	run2
SAMN37113607	3G-A-3	metagenome	Atta colombica	cellulose-enriched refuse dump	2021-05-15	USA: Wisconin	43.07 N 89.40 W		aerobe	16S rRNA gene sequencing of disturbance experiment of cellulose-enriched community, from Atta colombica refuse dump.	glucose	3	A	run2
SAMN37113608	3G-A-4	metagenome	Atta colombica	cellulose-enriched refuse dump	2021-05-16	USA: Wisconin	43.07 N 89.40 W		aerobe	16S rRNA gene sequencing of disturbance experiment of cellulose-enriched community, from Atta colombica refuse dump.	glucose	4	A	run2
SAMN37113609	3G-A-5	metagenome	Atta colombica	cellulose-enriched refuse dump	2021-05-17	USA: Wisconin	43.07 N 89.40 W		aerobe	16S rRNA gene sequencing of disturbance experiment of cellulose-enriched community, from Atta colombica refuse dump.	glucose	5	A	run2
SAMN37113610	3G-A-6	metagenome	Atta colombica	cellulose-enriched refuse dump	2021-05-18	USA: Wisconin	43.07 N 89.40 W		aerobe	16S rRNA gene sequencing of disturbance experiment of cellulose-enriched community, from Atta colombica refuse dump.	glucose	6	A	run2
SAMN37113611	3G-A-7	metagenome	Atta colombica	cellulose-enriched refuse dump	2021-05-19	USA: Wisconin	43.07 N 89.40 W		aerobe	16S rRNA gene sequencing of disturbance experiment of cellulose-enriched community, from Atta colombica refuse dump.	glucose	7	A	run2
SAMN37113612	3G-B-1	metagenome	Atta colombica	cellulose-enriched refuse dump	2021-05-13	USA: Wisconin	43.07 N 89.40 W		aerobe	16S rRNA gene sequencing of disturbance experiment of cellulose-enriched community, from Atta colombica refuse dump.	glucose	1	B	run2
SAMN37113613	3G-B-2	metagenome	Atta colombica	cellulose-enriched refuse dump	2021-05-14	USA: Wisconin	43.07 N 89.40 W		aerobe	16S rRNA gene sequencing of disturbance experiment of cellulose-enriched community, from Atta colombica refuse dump.	glucose	2	B	run2
SAMN37113614	3G-B-3	metagenome	Atta colombica	cellulose-enriched refuse dump	2021-05-15	USA: Wisconin	43.07 N 89.40 W		aerobe	16S rRNA gene sequencing of disturbance experiment of cellulose-enriched community, from Atta colombica refuse dump.	glucose	3	B	run2
SAMN37113615	3G-B-4	metagenome	Atta colombica	cellulose-enriched refuse dump	2021-05-16	USA: Wisconin	43.07 N 89.40 W		aerobe	16S rRNA gene sequencing of disturbance experiment of cellulose-enriched community, from Atta colombica refuse dump.	glucose	4	B	run2
SAMN37113616	3G-B-5	metagenome	Atta colombica	cellulose-enriched refuse dump	2021-05-17	USA: Wisconin	43.07 N 89.40 W		aerobe	16S rRNA gene sequencing of disturbance experiment of cellulose-enriched community, from Atta colombica refuse dump.	glucose	5	B	run2
SAMN37113617	3G-B-6	metagenome	Atta colombica	cellulose-enriched refuse dump	2021-05-18	USA: Wisconin	43.07 N 89.40 W		aerobe	16S rRNA gene sequencing of disturbance experiment of cellulose-enriched community, from Atta colombica refuse dump.	glucose	6	B	run2
SAMN37113618	3G-C-1	metagenome	Atta colombica	cellulose-enriched refuse dump	2021-05-13	USA: Wisconin	43.07 N 89.40 W		aerobe	16S rRNA gene sequencing of disturbance experiment of cellulose-enriched community, from Atta colombica refuse dump.	glucose	1	C	run2
SAMN37113619	3G-C-2	metagenome	Atta colombica	cellulose-enriched refuse dump	2021-05-14	USA: Wisconin	43.07 N 89.40 W		aerobe	16S rRNA gene sequencing of disturbance experiment of cellulose-enriched community, from Atta colombica refuse dump.	glucose	2	C	run2
SAMN37113620	3G-C-3	metagenome	Atta colombica	cellulose-enriched refuse dump	2021-05-15	USA: Wisconin	43.07 N 89.40 W		aerobe	16S rRNA gene sequencing of disturbance experiment of cellulose-enriched community, from Atta colombica refuse dump.	glucose	3	C	run2
SAMN37113621	3G-C-4	metagenome	Atta colombica	cellulose-enriched refuse dump	2021-05-16	USA: Wisconin	43.07 N 89.40 W		aerobe	16S rRNA gene sequencing of disturbance experiment of cellulose-enriched community, from Atta colombica refuse dump.	glucose	4	C	run2
SAMN37113622	3G-C-5	metagenome	Atta colombica	cellulose-enriched refuse dump	2021-05-17	USA: Wisconin	43.07 N 89.40 W		aerobe	16S rRNA gene sequencing of disturbance experiment of cellulose-enriched community, from Atta colombica refuse dump.	glucose	5	C	run2
SAMN37113623	3G-C-6	metagenome	Atta colombica	cellulose-enriched refuse dump	2021-05-18	USA: Wisconin	43.07 N 89.40 W		aerobe	16S rRNA gene sequencing of disturbance experiment of cellulose-enriched community, from Atta colombica refuse dump.	glucose	6	C	run2
SAMN37113624	3G-D-1	metagenome	Atta colombica	cellulose-enriched refuse dump	2021-05-13	USA: Wisconin	43.07 N 89.40 W		aerobe	16S rRNA gene sequencing of disturbance experiment of cellulose-enriched community, from Atta colombica refuse dump.	glucose	1	D	run2
SAMN37113625	3G-D-2	metagenome	Atta colombica	cellulose-enriched refuse dump	2021-05-14	USA: Wisconin	43.07 N 89.40 W		aerobe	16S rRNA gene sequencing of disturbance experiment of cellulose-enriched community, from Atta colombica refuse dump.	glucose	2	D	run2
SAMN37113626	3G-D-3	metagenome	Atta colombica	cellulose-enriched refuse dump	2021-05-15	USA: Wisconin	43.07 N 89.40 W		aerobe	16S rRNA gene sequencing of disturbance experiment of cellulose-enriched community, from Atta colombica refuse dump.	glucose	3	D	run2
SAMN37113627	3G-D-4	metagenome	Atta colombica	cellulose-enriched refuse dump	2021-05-16	USA: Wisconin	43.07 N 89.40 W		aerobe	16S rRNA gene sequencing of disturbance experiment of cellulose-enriched community, from Atta colombica refuse dump.	glucose	4	D	run2
SAMN37113628	3G-D-5	metagenome	Atta colombica	cellulose-enriched refuse dump	2021-05-17	USA: Wisconin	43.07 N 89.40 W		aerobe	16S rRNA gene sequencing of disturbance experiment of cellulose-enriched community, from Atta colombica refuse dump.	glucose	5	D	run2
SAMN37113629	3G-D-6	metagenome	Atta colombica	cellulose-enriched refuse dump	2021-05-18	USA: Wisconin	43.07 N 89.40 W		aerobe	16S rRNA gene sequencing of disturbance experiment of cellulose-enriched community, from Atta colombica refuse dump.	glucose	6	D	run2
SAMN37113630	3G-E-1	metagenome	Atta colombica	cellulose-enriched refuse dump	2021-05-13	USA: Wisconin	43.07 N 89.40 W		aerobe	16S rRNA gene sequencing of disturbance experiment of cellulose-enriched community, from Atta colombica refuse dump.	glucose	1	E	run2
SAMN37113631	3G-E-2	metagenome	Atta colombica	cellulose-enriched refuse dump	2021-05-14	USA: Wisconin	43.07 N 89.40 W		aerobe	16S rRNA gene sequencing of disturbance experiment of cellulose-enriched community, from Atta colombica refuse dump.	glucose	2	E	run2
SAMN37113632	3G-E-3	metagenome	Atta colombica	cellulose-enriched refuse dump	2021-05-15	USA: Wisconin	43.07 N 89.40 W		aerobe	16S rRNA gene sequencing of disturbance experiment of cellulose-enriched community, from Atta colombica refuse dump.	glucose	3	E	run2
SAMN37113633	3G-E-4	metagenome	Atta colombica	cellulose-enriched refuse dump	2021-05-16	USA: Wisconin	43.07 N 89.40 W		aerobe	16S rRNA gene sequencing of disturbance experiment of cellulose-enriched community, from Atta colombica refuse dump.	glucose	4	E	run2
SAMN37113634	3G-E-5	metagenome	Atta colombica	cellulose-enriched refuse dump	2021-05-17	USA: Wisconin	43.07 N 89.40 W		aerobe	16S rRNA gene sequencing of disturbance experiment of cellulose-enriched community, from Atta colombica refuse dump.	glucose	5	E	run2
SAMN37113635	3G-E-6	metagenome	Atta colombica	cellulose-enriched refuse dump	2021-05-18	USA: Wisconin	43.07 N 89.40 W		aerobe	16S rRNA gene sequencing of disturbance experiment of cellulose-enriched community, from Atta colombica refuse dump.	glucose	6	E	run2
SAMN37113636	7C-A-3	metagenome	Atta colombica	cellulose-enriched refuse dump	2021-06-28	USA: Wisconin	43.07 N 89.40 W		aerobe	16S rRNA gene sequencing of disturbance experiment of cellulose-enriched community, from Atta colombica refuse dump.	cellulose	3	A	run2
SAMN37113637	7C-A-4	metagenome	Atta colombica	cellulose-enriched refuse dump	2021-06-29	USA: Wisconin	43.07 N 89.40 W		aerobe	16S rRNA gene sequencing of disturbance experiment of cellulose-enriched community, from Atta colombica refuse dump.	cellulose	4	A	run2
SAMN37113638	7C-A-5	metagenome	Atta colombica	cellulose-enriched refuse dump	2021-06-30	USA: Wisconin	43.07 N 89.40 W		aerobe	16S rRNA gene sequencing of disturbance experiment of cellulose-enriched community, from Atta colombica refuse dump.	cellulose	5	A	run2
SAMN37113639	7C-A-6	metagenome	Atta colombica	cellulose-enriched refuse dump	2021-07-01	USA: Wisconin	43.07 N 89.40 W		aerobe	16S rRNA gene sequencing of disturbance experiment of cellulose-enriched community, from Atta colombica refuse dump.	cellulose	6	A	run2
SAMN37113640	7C-A-7	metagenome	Atta colombica	cellulose-enriched refuse dump	2021-07-02	USA: Wisconin	43.07 N 89.40 W		aerobe	16S rRNA gene sequencing of disturbance experiment of cellulose-enriched community, from Atta colombica refuse dump.	cellulose	7	A	run2
SAMN37113641	7C-B-2	metagenome	Atta colombica	cellulose-enriched refuse dump	2021-06-27	USA: Wisconin	43.07 N 89.40 W		aerobe	16S rRNA gene sequencing of disturbance experiment of cellulose-enriched community, from Atta colombica refuse dump.	cellulose	2	B	run2
SAMN37113642	7C-B-3	metagenome	Atta colombica	cellulose-enriched refuse dump	2021-06-28	USA: Wisconin	43.07 N 89.40 W		aerobe	16S rRNA gene sequencing of disturbance experiment of cellulose-enriched community, from Atta colombica refuse dump.	cellulose	3	B	run2
SAMN37113643	7C-B-4	metagenome	Atta colombica	cellulose-enriched refuse dump	2021-06-29	USA: Wisconin	43.07 N 89.40 W		aerobe	16S rRNA gene sequencing of disturbance experiment of cellulose-enriched community, from Atta colombica refuse dump.	cellulose	4	B	run2
SAMN37113644	7C-B-5	metagenome	Atta colombica	cellulose-enriched refuse dump	2021-06-30	USA: Wisconin	43.07 N 89.40 W		aerobe	16S rRNA gene sequencing of disturbance experiment of cellulose-enriched community, from Atta colombica refuse dump.	cellulose	5	B	run2
SAMN37113645	7C-B-6	metagenome	Atta colombica	cellulose-enriched refuse dump	2021-07-01	USA: Wisconin	43.07 N 89.40 W		aerobe	16S rRNA gene sequencing of disturbance experiment of cellulose-enriched community, from Atta colombica refuse dump.	cellulose	6	B	run2
SAMN37113646	7C-B-7	metagenome	Atta colombica	cellulose-enriched refuse dump	2021-07-02	USA: Wisconin	43.07 N 89.40 W		aerobe	16S rRNA gene sequencing of disturbance experiment of cellulose-enriched community, from Atta colombica refuse dump.	cellulose	7	B	run2
SAMN37113647	7C-C-2	metagenome	Atta colombica	cellulose-enriched refuse dump	2021-06-27	USA: Wisconin	43.07 N 89.40 W		aerobe	16S rRNA gene sequencing of disturbance experiment of cellulose-enriched community, from Atta colombica refuse dump.	cellulose	2	C	run2
SAMN37113648	7C-C-3	metagenome	Atta colombica	cellulose-enriched refuse dump	2021-06-28	USA: Wisconin	43.07 N 89.40 W		aerobe	16S rRNA gene sequencing of disturbance experiment of cellulose-enriched community, from Atta colombica refuse dump.	cellulose	3	C	run2
SAMN37113649	7C-C-4	metagenome	Atta colombica	cellulose-enriched refuse dump	2021-06-29	USA: Wisconin	43.07 N 89.40 W		aerobe	16S rRNA gene sequencing of disturbance experiment of cellulose-enriched community, from Atta colombica refuse dump.	cellulose	4	C	run2
SAMN37113650	7C-C-5	metagenome	Atta colombica	cellulose-enriched refuse dump	2021-06-30	USA: Wisconin	43.07 N 89.40 W		aerobe	16S rRNA gene sequencing of disturbance experiment of cellulose-enriched community, from Atta colombica refuse dump.	cellulose	5	C	run2
SAMN37113651	7C-C-6	metagenome	Atta colombica	cellulose-enriched refuse dump	2021-07-01	USA: Wisconin	43.07 N 89.40 W		aerobe	16S rRNA gene sequencing of disturbance experiment of cellulose-enriched community, from Atta colombica refuse dump.	cellulose	6	C	run2
SAMN37113652	7C-C-7	metagenome	Atta colombica	cellulose-enriched refuse dump	2021-07-02	USA: Wisconin	43.07 N 89.40 W		aerobe	16S rRNA gene sequencing of disturbance experiment of cellulose-enriched community, from Atta colombica refuse dump.	cellulose	7	C	run2
SAMN37113653	7C-D-2	metagenome	Atta colombica	cellulose-enriched refuse dump	2021-06-27	USA: Wisconin	43.07 N 89.40 W		aerobe	16S rRNA gene sequencing of disturbance experiment of cellulose-enriched community, from Atta colombica refuse dump.	cellulose	2	D	run2
SAMN37113654	7C-D-3	metagenome	Atta colombica	cellulose-enriched refuse dump	2021-06-28	USA: Wisconin	43.07 N 89.40 W		aerobe	16S rRNA gene sequencing of disturbance experiment of cellulose-enriched community, from Atta colombica refuse dump.	cellulose	3	D	run2
SAMN37113655	7C-D-4	metagenome	Atta colombica	cellulose-enriched refuse dump	2021-06-29	USA: Wisconin	43.07 N 89.40 W		aerobe	16S rRNA gene sequencing of disturbance experiment of cellulose-enriched community, from Atta colombica refuse dump.	cellulose	4	D	run2
SAMN37113656	7C-D-5	metagenome	Atta colombica	cellulose-enriched refuse dump	2021-06-30	USA: Wisconin	43.07 N 89.40 W		aerobe	16S rRNA gene sequencing of disturbance experiment of cellulose-enriched community, from Atta colombica refuse dump.	cellulose	5	D	run2
SAMN37113657	7C-D-6	metagenome	Atta colombica	cellulose-enriched refuse dump	2021-07-01	USA: Wisconin	43.07 N 89.40 W		aerobe	16S rRNA gene sequencing of disturbance experiment of cellulose-enriched community, from Atta colombica refuse dump.	cellulose	6	D	run2
SAMN37113658	7C-D-7	metagenome	Atta colombica	cellulose-enriched refuse dump	2021-07-02	USA: Wisconin	43.07 N 89.40 W		aerobe	16S rRNA gene sequencing of disturbance experiment of cellulose-enriched community, from Atta colombica refuse dump.	cellulose	7	D	run2
SAMN37113659	7C-E-2	metagenome	Atta colombica	cellulose-enriched refuse dump	2021-06-27	USA: Wisconin	43.07 N 89.40 W		aerobe	16S rRNA gene sequencing of disturbance experiment of cellulose-enriched community, from Atta colombica refuse dump.	cellulose	2	E	run2
SAMN37113660	7C-E-3	metagenome	Atta colombica	cellulose-enriched refuse dump	2021-06-28	USA: Wisconin	43.07 N 89.40 W		aerobe	16S rRNA gene sequencing of disturbance experiment of cellulose-enriched community, from Atta colombica refuse dump.	cellulose	3	E	run2
SAMN37113661	7C-E-4	metagenome	Atta colombica	cellulose-enriched refuse dump	2021-06-29	USA: Wisconin	43.07 N 89.40 W		aerobe	16S rRNA gene sequencing of disturbance experiment of cellulose-enriched community, from Atta colombica refuse dump.	cellulose	4	E	run2
SAMN37113662	7C-E-5	metagenome	Atta colombica	cellulose-enriched refuse dump	2021-06-30	USA: Wisconin	43.07 N 89.40 W		aerobe	16S rRNA gene sequencing of disturbance experiment of cellulose-enriched community, from Atta colombica refuse dump.	cellulose	5	E	run2
SAMN37113663	7C-E-6	metagenome	Atta colombica	cellulose-enriched refuse dump	2021-07-01	USA: Wisconin	43.07 N 89.40 W		aerobe	16S rRNA gene sequencing of disturbance experiment of cellulose-enriched community, from Atta colombica refuse dump.	cellulose	6	E	run2
SAMN37113664	7C-E-7	metagenome	Atta colombica	cellulose-enriched refuse dump	2021-07-02	USA: Wisconin	43.07 N 89.40 W		aerobe	16S rRNA gene sequencing of disturbance experiment of cellulose-enriched community, from Atta colombica refuse dump.	cellulose	7	E	run2
SAMN37113665	7G-A-3	metagenome	Atta colombica	cellulose-enriched refuse dump	2021-06-28	USA: Wisconin	43.07 N 89.40 W		aerobe	16S rRNA gene sequencing of disturbance experiment of cellulose-enriched community, from Atta colombica refuse dump.	glucose	3	A	run2
SAMN37113666	7G-A-4	metagenome	Atta colombica	cellulose-enriched refuse dump	2021-06-29	USA: Wisconin	43.07 N 89.40 W		aerobe	16S rRNA gene sequencing of disturbance experiment of cellulose-enriched community, from Atta colombica refuse dump.	glucose	4	A	run2
SAMN37113667	7G-A-5	metagenome	Atta colombica	cellulose-enriched refuse dump	2021-06-30	USA: Wisconin	43.07 N 89.40 W		aerobe	16S rRNA gene sequencing of disturbance experiment of cellulose-enriched community, from Atta colombica refuse dump.	glucose	5	A	run2
SAMN37113668	7G-A-6	metagenome	Atta colombica	cellulose-enriched refuse dump	2021-07-01	USA: Wisconin	43.07 N 89.40 W		aerobe	16S rRNA gene sequencing of disturbance experiment of cellulose-enriched community, from Atta colombica refuse dump.	glucose	6	A	run2
SAMN37113669	7G-A-7	metagenome	Atta colombica	cellulose-enriched refuse dump	2021-07-02	USA: Wisconin	43.07 N 89.40 W		aerobe	16S rRNA gene sequencing of disturbance experiment of cellulose-enriched community, from Atta colombica refuse dump.	glucose	7	A	run2
SAMN37113670	7G-B-3	metagenome	Atta colombica	cellulose-enriched refuse dump	2021-06-28	USA: Wisconin	43.07 N 89.40 W		aerobe	16S rRNA gene sequencing of disturbance experiment of cellulose-enriched community, from Atta colombica refuse dump.	glucose	3	B	run2
SAMN37113671	7G-B-4	metagenome	Atta colombica	cellulose-enriched refuse dump	2021-06-29	USA: Wisconin	43.07 N 89.40 W		aerobe	16S rRNA gene sequencing of disturbance experiment of cellulose-enriched community, from Atta colombica refuse dump.	glucose	4	B	run2
SAMN37113672	7G-B-5	metagenome	Atta colombica	cellulose-enriched refuse dump	2021-06-30	USA: Wisconin	43.07 N 89.40 W		aerobe	16S rRNA gene sequencing of disturbance experiment of cellulose-enriched community, from Atta colombica refuse dump.	glucose	5	B	run2
SAMN37113673	7G-B-6	metagenome	Atta colombica	cellulose-enriched refuse dump	2021-07-01	USA: Wisconin	43.07 N 89.40 W		aerobe	16S rRNA gene sequencing of disturbance experiment of cellulose-enriched community, from Atta colombica refuse dump.	glucose	6	B	run2
SAMN37113674	7G-B-7	metagenome	Atta colombica	cellulose-enriched refuse dump	2021-07-02	USA: Wisconin	43.07 N 89.40 W		aerobe	16S rRNA gene sequencing of disturbance experiment of cellulose-enriched community, from Atta colombica refuse dump.	glucose	7	B	run2
SAMN37113675	7G-C-3	metagenome	Atta colombica	cellulose-enriched refuse dump	2021-06-28	USA: Wisconin	43.07 N 89.40 W		aerobe	16S rRNA gene sequencing of disturbance experiment of cellulose-enriched community, from Atta colombica refuse dump.	glucose	3	C	run2
SAMN37113676	7G-C-4	metagenome	Atta colombica	cellulose-enriched refuse dump	2021-06-29	USA: Wisconin	43.07 N 89.40 W		aerobe	16S rRNA gene sequencing of disturbance experiment of cellulose-enriched community, from Atta colombica refuse dump.	glucose	4	C	run2
SAMN37113677	7G-C-5	metagenome	Atta colombica	cellulose-enriched refuse dump	2021-06-30	USA: Wisconin	43.07 N 89.40 W		aerobe	16S rRNA gene sequencing of disturbance experiment of cellulose-enriched community, from Atta colombica refuse dump.	glucose	5	C	run2
SAMN37113678	7G-C-6	metagenome	Atta colombica	cellulose-enriched refuse dump	2021-07-01	USA: Wisconin	43.07 N 89.40 W		aerobe	16S rRNA gene sequencing of disturbance experiment of cellulose-enriched community, from Atta colombica refuse dump.	glucose	6	C	run2
SAMN37113679	7G-C-7	metagenome	Atta colombica	cellulose-enriched refuse dump	2021-07-02	USA: Wisconin	43.07 N 89.40 W		aerobe	16S rRNA gene sequencing of disturbance experiment of cellulose-enriched community, from Atta colombica refuse dump.	glucose	7	C	run2
SAMN37113680	7G-D-3	metagenome	Atta colombica	cellulose-enriched refuse dump	2021-06-28	USA: Wisconin	43.07 N 89.40 W		aerobe	16S rRNA gene sequencing of disturbance experiment of cellulose-enriched community, from Atta colombica refuse dump.	glucose	3	D	run2
SAMN37113681	7G-D-4	metagenome	Atta colombica	cellulose-enriched refuse dump	2021-06-29	USA: Wisconin	43.07 N 89.40 W		aerobe	16S rRNA gene sequencing of disturbance experiment of cellulose-enriched community, from Atta colombica refuse dump.	glucose	4	D	run2
SAMN37113682	7G-D-5	metagenome	Atta colombica	cellulose-enriched refuse dump	2021-06-30	USA: Wisconin	43.07 N 89.40 W		aerobe	16S rRNA gene sequencing of disturbance experiment of cellulose-enriched community, from Atta colombica refuse dump.	glucose	5	D	run2
SAMN37113683	7G-D-6	metagenome	Atta colombica	cellulose-enriched refuse dump	2021-07-01	USA: Wisconin	43.07 N 89.40 W		aerobe	16S rRNA gene sequencing of disturbance experiment of cellulose-enriched community, from Atta colombica refuse dump.	glucose	6	D	run2
SAMN37113684	7G-D-7	metagenome	Atta colombica	cellulose-enriched refuse dump	2021-07-02	USA: Wisconin	43.07 N 89.40 W		aerobe	16S rRNA gene sequencing of disturbance experiment of cellulose-enriched community, from Atta colombica refuse dump.	glucose	7	D	run2
SAMN37113685	7G-E-3	metagenome	Atta colombica	cellulose-enriched refuse dump	2021-06-28	USA: Wisconin	43.07 N 89.40 W		aerobe	16S rRNA gene sequencing of disturbance experiment of cellulose-enriched community, from Atta colombica refuse dump.	glucose	3	E	run2
SAMN37113686	7G-E-4	metagenome	Atta colombica	cellulose-enriched refuse dump	2021-06-29	USA: Wisconin	43.07 N 89.40 W		aerobe	16S rRNA gene sequencing of disturbance experiment of cellulose-enriched community, from Atta colombica refuse dump.	glucose	4	E	run2
SAMN37113687	7G-E-5	metagenome	Atta colombica	cellulose-enriched refuse dump	2021-06-30	USA: Wisconin	43.07 N 89.40 W		aerobe	16S rRNA gene sequencing of disturbance experiment of cellulose-enriched community, from Atta colombica refuse dump.	glucose	5	E	run2
SAMN37113688	7G-E-6	metagenome	Atta colombica	cellulose-enriched refuse dump	2021-07-01	USA: Wisconin	43.07 N 89.40 W		aerobe	16S rRNA gene sequencing of disturbance experiment of cellulose-enriched community, from Atta colombica refuse dump.	glucose	6	E	run2
SAMN37113689	7G-E-7	metagenome	Atta colombica	cellulose-enriched refuse dump	2021-07-02	USA: Wisconin	43.07 N 89.40 W		aerobe	16S rRNA gene sequencing of disturbance experiment of cellulose-enriched community, from Atta colombica refuse dump.	glucose	7	E	run2
SAMN37113690	negative_1_run1	metagenome	NA	NA	2022-09	USA: Wisconin	43.07 N 89.40 W			16S rRNA gene sequencing of negative PCR control of disturbance experiment of cellulose-enriched community, from Atta colombica refuse dump.	NA	NA	1	run1
SAMN37113691	negative_2_run1	metagenome	NA	NA	2022-09	USA: Wisconin	43.07 N 89.40 W			16S rRNA gene sequencing of negative PCR control of disturbance experiment of cellulose-enriched community, from Atta colombica refuse dump.	NA	NA	2	run1
SAMN37113692	negative_3_run1	metagenome	NA	NA	2022-09	USA: Wisconin	43.07 N 89.40 W			16S rRNA gene sequencing of negative PCR control of disturbance experiment of cellulose-enriched community, from Atta colombica refuse dump.	NA	NA	3	run1
SAMN37113693	negative_4_run1	metagenome	NA	NA	2022-09	USA: Wisconin	43.07 N 89.40 W			16S rRNA gene sequencing of negative PCR control of disturbance experiment of cellulose-enriched community, from Atta colombica refuse dump.	NA	NA	4	run1
SAMN37113694	negative_1_run2	metagenome	NA	NA	2022-09	USA: Wisconin	43.07 N 89.40 W			16S rRNA gene sequencing of negative PCR control of disturbance experiment of cellulose-enriched community, from Atta colombica refuse dump.	NA	NA	1	run2
SAMN37113695	negative_2_run2	metagenome	NA	NA	2022-09	USA: Wisconin	43.07 N 89.40 W			16S rRNA gene sequencing of negative PCR control of disturbance experiment of cellulose-enriched community, from Atta colombica refuse dump.	NA	NA	2	run2
SAMN37113696	negative_3_run2	metagenome	NA	NA	2022-09	USA: Wisconin	43.07 N 89.40 W			16S rRNA gene sequencing of negative PCR control of disturbance experiment of cellulose-enriched community, from Atta colombica refuse dump.	NA	NA	3	run2
SAMN37113697	negative_4_run2	metagenome	NA	NA	2022-09	USA: Wisconin	43.07 N 89.40 W			16S rRNA gene sequencing of negative PCR control of disturbance experiment of cellulose-enriched community, from Atta colombica refuse dump.	NA	NA	4	run2
